# Supplementary material for: Comprehensive Analysis of a Nine-Gene Signature Related to Tumor Microenvironment in Lung Adenocarcinoma
Source: Front Cell Dev Biol. 2021 Sep 1;9:700607. doi: 10.3389/fcell.2021.700607 (PMC8440811; doi:10.3389/fcell.2021.700607)
Supplement: Supplementary file 6 [file Table_1.XLS]

## Sheet: downregulated genes
Name	Pvalue	adjPvalue	logFC
TMEM100	1.42108e-14	3.45203e-10	-3.2582
SLC6A4	1.59267e-14	3.45203e-10	-3.5652
AGER	1.41353e-13	2.0425e-09	-2.59602
BCHE	1.74954e-12	1.89603e-08	-2.05979
PCOLCE2	7.31046e-12	6.33802e-08	-1.92985
TNNC1	1.01347e-11	7.32215e-08	-2.2301
CLDN18	2.6694e-11	1.5391e-07	-2.6275
STXBP6	2.95501e-11	1.5391e-07	-1.9504
CDH13	3.2004e-11	1.5391e-07	-1.88512
GPC3	3.55049e-11	1.5391e-07	-2.14318
ITLN2	3.97686e-11	1.56721e-07	-2.64591
TEK	4.94262e-11	1.78548e-07	-2.1015
TCF21	5.50331e-11	1.8351e-07	-1.50384
GPM6A	6.43862e-11	1.99363e-07	-2.06201
MYOC	7.19125e-11	2.07822e-07	-2.70464
SGCG	7.89082e-11	2.13787e-07	-2.71347
RBP4	8.7058e-11	2.21993e-07	-2.3085
BTNL9	9.34093e-11	2.24956e-07	-2.10164
CPB2	1.19803e-10	2.73333e-07	-1.90779
EMCN	1.32061e-10	2.86235e-07	-1.63819
ACVRL1	1.44269e-10	2.97806e-07	-1.612
PTPRB	1.86404e-10	3.52441e-07	-1.67051
MME	1.86997e-10	3.52441e-07	-2.26282
VIPR1	2.47429e-10	4.46908e-07	-1.85383
FAM107A	2.83416e-10	4.91433e-07	-1.97361
GIMAP8	3.41968e-10	5.70152e-07	-1.75377
SFTPC	4.0057e-10	6.43122e-07	-1.4671
ITM2A	4.19926e-10	6.5012e-07	-1.7074
HHIP	4.71495e-10	7.04787e-07	-2.10706
TSPAN7	5.16877e-10	7.4687e-07	-1.58439
LIN7A	5.62741e-10	7.80629e-07	-1.78914
RTKN2	5.76256e-10	7.80629e-07	-2.16883
FMO2	7.3654e-10	9.67523e-07	-1.66278
ACADL	7.62195e-10	9.71776e-07	-2.03594
ADH1B	8.93416e-10	1.10653e-06	-1.88357
CD36	1.00067e-09	1.17538e-06	-1.69233
NXF3	1.01563e-09	1.17538e-06	-1.92113
HYAL1	1.03034e-09	1.17538e-06	-1.62394
CLEC1A	1.19231e-09	1.32526e-06	-1.44213
ASPA	1.26233e-09	1.33749e-06	-1.76428
SOSTDC1	1.26502e-09	1.33749e-06	-2.41978
CAV1	1.59752e-09	1.64883e-06	-2.34689
GNG11	1.66343e-09	1.67693e-06	-1.84387
CDO1	1.75467e-09	1.72048e-06	-1.78847
ANKRD1	1.80399e-09	1.72048e-06	-1.90957
JAM2	1.82569e-09	1.72048e-06	-1.55019
FGF2	1.91274e-09	1.76416e-06	-1.38365
SVEP1	2.05265e-09	1.85375e-06	-1.39078
SDPR	2.27282e-09	2.0107e-06	-1.7858
PPARGC1A	2.46593e-09	2.13792e-06	-1.45438
CA4	2.57415e-09	2.18798e-06	-2.49771
MAL	2.8238e-09	2.35402e-06	-1.76667
CYP4B1	3.63251e-09	2.97105e-06	-1.07371
ABLIM3	4.08999e-09	3.28328e-06	-1.13713
C8B	4.28663e-09	3.37857e-06	-2.01164
DACH1	4.39855e-09	3.40487e-06	-1.3506
ROBO4	4.9594e-09	3.66061e-06	-1.7864
WIF1	4.96798e-09	3.66061e-06	-1.80778
CX3CR1	4.98226e-09	3.66061e-06	-1.80568
ABCG2	6.98536e-09	5.0468e-06	-1.27746
LRRN3	7.24458e-09	5.14828e-06	-1.76273
NDRG4	8.1138e-09	5.67299e-06	-1.74417
SLIT2	8.43572e-09	5.80445e-06	-1.38123
ANKRD29	9.02359e-09	5.96819e-06	-1.8331
TBX3	9.08673e-09	5.96819e-06	-1.57482
SMAD6	9.82706e-09	6.35811e-06	-1.54491
TGFBR3	1.0202e-08	6.50364e-06	-1.78049
GSTM5	1.12924e-08	6.991e-06	-1.52307
CALCRL	1.15003e-08	6.991e-06	-1.50113
ID1	1.15991e-08	6.991e-06	-1.29177
GKN2	1.17729e-08	6.991e-06	-2.18041
FIGF	1.17729e-08	6.991e-06	-1.83745
BDNF	1.3133e-08	7.69326e-06	-1.51302
ARHGAP6	1.53994e-08	8.90063e-06	-1.25705
CAMK2N1	1.77221e-08	1.01084e-05	-1.36924
ZNF423	1.99694e-08	1.12137e-05	-1.09072
IGSF10	2.01775e-08	1.12137e-05	-2.0576
HOXA5	2.28758e-08	1.25525e-05	-1.274
HBA2	2.32129e-08	1.25782e-05	-1.6925
THBD	2.41741e-08	1.29373e-05	-1.09165
GPM6B	2.475e-08	1.3084e-05	-1.47297
PI16	2.5857e-08	1.35045e-05	-1.60331
PODXL	2.62403e-08	1.35415e-05	-1.23076
LRRC36	2.65782e-08	1.35546e-05	-1.9607
AKAP12	2.72438e-08	1.37325e-05	-1.39039
TAL1	2.83749e-08	1.39858e-05	-1.32461
SSTR1	2.83918e-08	1.39858e-05	-1.78997
IL7R	2.95212e-08	1.42817e-05	-0.993498
LYVE1	2.96512e-08	1.42817e-05	-1.63431
SCGB1A1	3.22914e-08	1.53266e-05	-1.71674
FABP4	3.25277e-08	1.53266e-05	-2.13888
SRPX	3.47487e-08	1.6197e-05	-1.54488
ADRB1	3.58441e-08	1.65299e-05	-1.79817
HIGD1B	3.68232e-08	1.6636e-05	-1.59434
HEY2	3.68417e-08	1.6636e-05	-1.00035
ANGPT1	4.27426e-08	1.91015e-05	-1.49838
KRT4	4.36469e-08	1.93066e-05	-1.48225
TUBB6	4.41778e-08	1.93441e-05	-1.03709
FOXF1	4.73412e-08	2.05219e-05	-1.64502
RAMP2	5.07555e-08	2.17842e-05	-1.38768
SCN7A	5.17925e-08	2.20113e-05	-1.50532
TIMP3	5.32015e-08	2.23906e-05	-1.25669
TMOD1	5.58181e-08	2.32659e-05	-1.25691
GIMAP1	6.35331e-08	2.5982e-05	-1.16128
PEBP4	6.59371e-08	2.67132e-05	-1.90189
RAMP3	6.68835e-08	2.68457e-05	-1.57952
MFAP4	6.82973e-08	2.71616e-05	-1.81337
ABCA6	6.90481e-08	2.72106e-05	-1.0207
PPP1R3C	7.1344e-08	2.77585e-05	-1.14932
INMT	7.17191e-08	2.77585e-05	-1.81729
SGCD	7.38605e-08	2.83343e-05	-0.826248
LPL	7.54082e-08	2.86743e-05	-1.35447
CHRDL1	7.73087e-08	2.91414e-05	-1.5399
SNCA	7.92473e-08	2.96146e-05	-1.2536
EDNRB	8.07266e-08	2.99095e-05	-1.92593
KLF4	8.22278e-08	3.02076e-05	-1.47263
RASIP1	8.47793e-08	3.08832e-05	-1.47583
TBX4	8.58175e-08	3.10009e-05	-1.1423
ADH1A	8.73937e-08	3.13093e-05	-1.73449
CRYAB	8.84573e-08	3.14306e-05	-1.3733
CCDC85A	9.10028e-08	3.20722e-05	-1.60503
REEP1	9.39316e-08	3.28374e-05	-1.24271
SGCE	9.67877e-08	3.35652e-05	-1.09954
ADAMTS8	9.8503e-08	3.38889e-05	-1.94624
SEMA3G	1.01449e-07	3.46256e-05	-1.60079
ROR1	1.02242e-07	3.46256e-05	-0.99965
FEZ1	1.07077e-07	3.56249e-05	-1.31857
EYA4	1.07077e-07	3.56249e-05	-1.02549
ADAMTS1	1.07658e-07	3.56249e-05	-1.0952
PDK4	1.10712e-07	3.62935e-05	-1.83016
SPTBN1	1.11353e-07	3.62935e-05	-1.19977
RBP2	1.13946e-07	3.68614e-05	-1.60233
ADRB2	1.16586e-07	3.74363e-05	-1.33137
CCBE1	1.18938e-07	3.76809e-05	-1.48526
GYPC	1.19527e-07	3.76809e-05	-1.05414
RUNX1T1	1.19956e-07	3.76809e-05	-1.09836
KL	1.22014e-07	3.78039e-05	-1.23683
FHL1	1.22092e-07	3.78039e-05	-1.67483
AOX1	1.23065e-07	3.78351e-05	-1.38647
MYCT1	1.25508e-07	3.83144e-05	-1.27663
S100A12	1.31998e-07	3.97359e-05	-1.14573
TIE1	1.31998e-07	3.97359e-05	-0.866568
TSPAN18	1.3952e-07	4.14249e-05	-1.21753
CLIC5	1.4738e-07	4.34611e-05	-1.4802
C1QTNF7	1.54753e-07	4.53271e-05	-1.35958
WISP2	1.57266e-07	4.56967e-05	-1.64451
GDF10	1.6178e-07	4.64436e-05	-1.86781
MAMDC2	1.63288e-07	4.65683e-05	-1.60796
GPD1	1.6504e-07	4.67601e-05	-1.21261
B3GALNT1	1.66421e-07	4.68452e-05	-1.12105
HECW2	1.68587e-07	4.71489e-05	-1.12843
PGR	1.70224e-07	4.72364e-05	-1.01009
CTNNAL1	1.71079e-07	4.72364e-05	-1.18337
MARCO	1.75864e-07	4.82503e-05	-1.30992
STX11	1.82436e-07	4.97384e-05	-1.22917
GBP4	1.85312e-07	5.02067e-05	-1.27334
APOL3	1.88223e-07	5.06788e-05	-1.01163
KIAA1462	1.9093e-07	5.10901e-05	-1.21429
CLEC3B	1.94897e-07	5.15852e-05	-1.7466
ST6GALNAC3	1.9516e-07	5.15852e-05	-1.23194
PKNOX2	2.05421e-07	5.33856e-05	-1.38138
NECAB1	2.06577e-07	5.33856e-05	-1.71474
PPBP	2.06897e-07	5.33856e-05	-1.14958
TTLL7	2.08344e-07	5.34408e-05	-1.44342
LIFR	2.11903e-07	5.396e-05	-1.17641
PLEKHH2	2.12857e-07	5.396e-05	-1.1494
LINC00312	2.18084e-07	5.49634e-05	-1.40897
SELP	2.28374e-07	5.68953e-05	-1.00868
FCN3	2.30662e-07	5.6984e-05	-1.41033
AFF3	2.31814e-07	5.6984e-05	-1.34436
COL4A5	2.32674e-07	5.6984e-05	-1.0834
RANBP3L	2.38817e-07	5.7835e-05	-1.26503
CD52	2.38817e-07	5.7835e-05	-0.836767
WFDC1	2.41188e-07	5.80848e-05	-1.21775
CAPN3	2.44543e-07	5.85673e-05	-0.880484
VEGFC	2.46279e-07	5.8659e-05	-0.949796
FLJ34503	2.54371e-07	6.02553e-05	-2.07924
SOCS2	2.59326e-07	6.08247e-05	-0.994187
FHL5	2.59581e-07	6.08247e-05	-1.25288
PKHD1L1	2.72009e-07	6.33942e-05	-1.88732
PPARG	2.83872e-07	6.58052e-05	-1.12533
FGD5	2.95499e-07	6.77756e-05	-1.34467
STARD8	3.02566e-07	6.849e-05	-1.21399
CD69	3.03354e-07	6.849e-05	-0.804405
DES	3.09563e-07	6.95298e-05	-1.24316
RHOJ	3.15625e-07	7.01642e-05	-1.25932
FOSB	3.33733e-07	7.38113e-05	-0.942756
NEXN	3.3683e-07	7.41181e-05	-1.05781
COL6A6	3.40299e-07	7.44642e-05	-1.71396
HOXA4	3.41839e-07	7.44642e-05	-1.29044
SEMA5A	3.56497e-07	7.70749e-05	-1.64095
IL33	3.57525e-07	7.70749e-05	-0.850544
ZBTB16	3.59158e-07	7.70749e-05	-1.15814
SHANK3	3.65749e-07	7.80733e-05	-1.32018
LDB2	3.67412e-07	7.80733e-05	-1.35805
SLCO2A1	3.95045e-07	8.31302e-05	-1.18841
PDE8B	3.98391e-07	8.34292e-05	-1.4043
ABHD6	4.04062e-07	8.42099e-05	-0.942567
FZD4	4.09168e-07	8.48661e-05	-1.39872
GIMAP7	4.14643e-07	8.55922e-05	-1.31117
PDE1C	4.17764e-07	8.58277e-05	-1.34194
ADAMTSL3	4.22034e-07	8.6296e-05	-1.27227
ITGA8	4.27646e-07	8.70329e-05	-1.26843
ABI3BP	4.33317e-07	8.73668e-05	-1.22483
UACA	4.33317e-07	8.73668e-05	-1.04798
LSAMP	4.42315e-07	8.8768e-05	-0.858282
CYP4Z1	4.78821e-07	9.52128e-05	-0.981287
SH3GL3	4.78821e-07	9.52128e-05	-1.34786
PKIA	4.81506e-07	9.53096e-05	-0.938073
SPOCK2	4.87109e-07	9.59805e-05	-1.1689
SFTPA2	4.9181e-07	9.64682e-05	-1.44304
ABCA8	5.19218e-07	0.00010048	-1.15195
CYYR1	5.19218e-07	0.00010048	-1.1097
BAI3	5.19218e-07	0.00010048	-1.23296
SCN4B	5.30289e-07	0.000102167	-1.80999
DNASE1L3	5.43821e-07	0.00010431	-1.63878
C2orf40	5.52048e-07	0.000105422	-1.80597
PDE2A	5.64635e-07	0.000107352	-1.01784
EPAS1	5.69393e-07	0.000107784	-1.26818
MAOB	5.87143e-07	0.000110252	-1.29544
F11	5.87514e-07	0.000110252	-1.2355
EMP2	5.93151e-07	0.00011083	-1.40192
AGPAT4	6.03258e-07	0.000112235	-0.805165
TRPV2	6.28358e-07	0.000116405	-1.24696
EML1	6.49077e-07	0.000119731	-1.19864
HBB	6.5964e-07	0.000121164	-1.13977
OGN	6.64972e-07	0.000121628	-1.66461
SEMA6A	7.00477e-07	0.000126521	-1.56354
CCDC68	7.00477e-07	0.000126521	-1.1048
ADARB1	7.13704e-07	0.000127953	-0.956939
RELN	7.15114e-07	0.000127953	-0.918807
DUOX1	7.20212e-07	0.000127953	-1.26181
HEY1	7.30775e-07	0.0001293	-1.07911
SH2D3C	7.43307e-07	0.000130938	-1.34652
ST6GALNAC5	7.49172e-07	0.000130938	-1.26326
ITLN1	7.51634e-07	0.000130938	-1.75167
DISP1	7.73002e-07	0.000134035	-1.02786
NCKAP5	7.80847e-07	0.000134609	-1.72262
TBX2	7.82522e-07	0.000134609	-1.35726
PDPN	8.00951e-07	0.000137235	-0.803769
SH3GL2	8.08736e-07	0.00013785	-1.33525
SLC1A1	8.109e-07	0.00013785	-1.36268
TGM1	8.1501e-07	0.000138007	-0.910516
PTPRM	8.19313e-07	0.000138196	-1.03198
S100A3	8.26247e-07	0.000138826	-1.29086
KAL1	8.48145e-07	0.000141955	-1.21474
BEX1	8.95209e-07	0.000148684	-1.87206
MCOLN3	9.03749e-07	0.000149529	-0.872112
PPAP2B	9.10631e-07	0.000150095	-1.05684
RASA3	9.28025e-07	0.000152382	-0.806564
FAM65A	9.68063e-07	0.000157762	-0.940784
FXYD1	9.75303e-07	0.000158346	-1.23318
EPB41L2	1.05771e-06	0.000170469	-1.04316
GJC1	1.05783e-06	0.000170469	-1.01816
LEPR	1.07735e-06	0.00017297	-1.04514
ARHGEF26	1.09304e-06	0.000174256	-1.29833
EGFL7	1.0934e-06	0.000174256	-1.03613
KHDRBS2	1.10514e-06	0.000175483	-1.41025
GPA33	1.11319e-06	0.000176116	-1.7586
CACNA2D2	1.1219e-06	0.000176848	-1.31071
LGI3	1.16126e-06	0.000181918	-1.33411
AGTR1	1.16246e-06	0.000181918	-1.40957
PLA2G1B	1.17126e-06	0.000182637	-1.23608
CASP12	1.18132e-06	0.000183546	-1.48757
PIP5K1B	1.19625e-06	0.000185201	-1.1797
NOSTRIN	1.2396e-06	0.000191085	-1.31477
CCDC60	1.25284e-06	0.000191907	-0.964645
TTN	1.29326e-06	0.000196024	-1.19197
SLC19A3	1.29781e-06	0.000196024	-1.55874
TNXB	1.29781e-06	0.000196024	-0.960225
RNF182	1.31813e-06	0.000198401	-1.43574
MSRB3	1.33471e-06	0.000200201	-1.13024
PAPSS2	1.34406e-06	0.000200219	-0.822144
NOTCH4	1.34406e-06	0.000200219	-1.13204
SFRP1	1.35547e-06	0.000201226	-1.5582
LMCD1	1.38199e-06	0.000203098	-0.895367
LIMS2	1.40128e-06	0.000205216	-1.07565
ART4	1.41954e-06	0.000207191	-1.3624
ANGPTL7	1.45461e-06	0.000211317	-1.44854
MS4A15	1.46551e-06	0.000211317	-1.82528
PEG3	1.46731e-06	0.000211317	-1.39207
PTGFR	1.55813e-06	0.000222916	-1.05219
VGLL3	1.56342e-06	0.000222936	-1.12235
CA2	1.58126e-06	0.000224007	-1.3325
CD5L	1.6269e-06	0.000228234	-1.3026
HSPB2	1.6269e-06	0.000228234	-1.04891
CAV2	1.65544e-06	0.00023149	-1.2416
PZP	1.67212e-06	0.00023307	-0.942063
GRK5	1.69457e-06	0.000235442	-1.03124
PPP1R14A	1.71156e-06	0.000236288	-1.00947
CASQ2	1.82796e-06	0.000250022	-1.15689
SYNM	1.82835e-06	0.000250022	-1.10387
NOV	1.83448e-06	0.000250072	-0.825351
GRIA1	1.84535e-06	0.000250765	-1.55479
PTPLA	1.86563e-06	0.000251942	-1.18176
SCARA5	1.89893e-06	0.000255642	-1.36344
PGM5	1.9076e-06	0.000256014	-1.18703
PHACTR1	1.9487e-06	0.000259823	-0.977046
FGFR4	1.96175e-06	0.000259823	-1.27028
GATA2	1.97041e-06	0.000259823	-1.16629
HEG1	1.97194e-06	0.000259823	-1.32126
PDE5A	1.98958e-06	0.000261352	-1.43026
SH3BP5	1.996e-06	0.000261403	-0.930439
ADCY4	2.05452e-06	0.000266905	-1.14234
MYOM2	2.05855e-06	0.000266905	-1.16905
CLIC3	2.07766e-06	0.000267254	-1.34897
PTRF	2.08939e-06	0.000267804	-0.92367
LHFP	2.0943e-06	0.000267804	-1.06919
FABP5	2.10322e-06	0.000268155	-0.984664
PLCXD3	2.15572e-06	0.000273241	-1.45221
HLF	2.19498e-06	0.000276781	-1.45283
SERTM1	2.2856e-06	0.000286354	-1.66145
NOVA2	2.30174e-06	0.000287545	-1.32405
CLEC14A	2.33872e-06	0.000289679	-1.20489
GYPE	2.33887e-06	0.000289679	-1.27201
PLAC9	2.34602e-06	0.000289737	-1.39565
TBX5	2.38281e-06	0.000293445	-0.848281
GHR	2.42757e-06	0.000297267	-1.31451
LRRK2	2.45503e-06	0.000299783	-1.34342
TMEM88	2.47299e-06	0.000301128	-1.06348
STX2	2.52263e-06	0.000305811	-0.856219
SEMA3B	2.52555e-06	0.000305811	-1.33347
RSPO3	2.55802e-06	0.000305876	-0.929133
ROPN1L	2.56138e-06	0.000305876	-1.07365
CTNND2	2.65342e-06	0.000315132	-0.933977
EMR1	2.6615e-06	0.000315228	-1.11658
AFAP1L1	2.7273e-06	0.000322141	-1.08416
SPN	2.73507e-06	0.000322181	-0.812073
LOC400568	2.79069e-06	0.000327842	-1.71032
SH2D1B	2.86987e-06	0.000336233	-1.5027
ID4	2.91307e-06	0.000338756	-0.991573
CYP2F1	2.92639e-06	0.000338756	-1.46637
CBFA2T3	2.93049e-06	0.000338756	-0.974496
AQP4	3.04195e-06	0.000350707	-1.36957
RGS9	3.08195e-06	0.000354375	-1.05928
C6	3.11848e-06	0.000357627	-0.951706
MMRN1	3.2147e-06	0.000367626	-0.997207
PRICKLE1	3.23959e-06	0.000367626	-0.942073
CTSG	3.28593e-06	0.000370058	-1.03983
SLC39A8	3.28929e-06	0.000370058	-1.47616
GFRA1	3.29096e-06	0.000370058	-1.10715
SEMA3D	3.29517e-06	0.000370058	-1.06767
DPEP2	3.33528e-06	0.000373594	-0.958825
CYBRD1	3.40846e-06	0.000380384	-1.0853
KIAA1324L	3.51319e-06	0.000389497	-1.0827
FKBP1B	3.53342e-06	0.000390674	-0.883813
RNF125	3.55085e-06	0.000390674	-0.969081
S1PR1	3.56381e-06	0.000391108	-1.00687
MYH10	3.65399e-06	0.000399283	-1.13257
ID3	3.65673e-06	0.000399283	-0.939087
RSPO1	3.66716e-06	0.000399416	-1.41787
CAMP	3.67953e-06	0.000399759	-1.26816
ADHFE1	3.69859e-06	0.000400825	-0.929609
VEPH1	3.71966e-06	0.000401991	-1.4217
NAALAD2	3.73023e-06	0.000401991	-0.940425
PDE3B	3.73717e-06	0.000401991	-0.834056
PTPLAD2	3.77276e-06	0.000403143	-0.927848
ESAM	3.77578e-06	0.000403143	-1.09872
NRG1	3.82646e-06	0.000406552	-0.875357
IL3RA	3.87295e-06	0.00041031	-1.0467
KLRF1	3.88076e-06	0.00041031	-1.1587
NDRG2	3.92223e-06	0.000413685	-1.12491
CORO2B	3.93568e-06	0.000414097	-1.06361
PALMD	4.02219e-06	0.000422175	-1.19668
CRTAC1	4.04748e-06	0.000423802	-1.07741
PTPRD	4.08138e-06	0.000424611	-0.939169
SYN2	4.09276e-06	0.000424611	-1.2177
SMAD9	4.09841e-06	0.000424611	-1.09372
HSPA12B	4.09841e-06	0.000424611	-1.55889
DAPK2	4.10417e-06	0.000424611	-0.950886
NEDD4L	4.18326e-06	0.000431762	-0.880919
AHNAK	4.20174e-06	0.000432639	-0.965237
P2RY1	4.21966e-06	0.000433455	-0.855035
DZIP1	4.33302e-06	0.000442614	-0.801188
FBLN5	4.34967e-06	0.000442614	-1.01337
PEAR1	4.45839e-06	0.000447567	-1.17139
FIBIN	4.52325e-06	0.000450695	-1.47661
KCNT2	4.54445e-06	0.000450795	-1.09307
METTL7A	4.64596e-06	0.000458765	-1.02471
CLEC4M	4.68235e-06	0.000460261	-1.13585
KCNK17	4.82356e-06	0.000470938	-0.81221
RGS18	4.88886e-06	0.000475173	-0.862868
CD33	4.88886e-06	0.000475173	-0.80593
ATP1A2	4.92093e-06	0.00047603	-1.03281
HTR3C	4.93325e-06	0.00047603	-1.66289
SASH1	4.94161e-06	0.00047603	-0.902772
CNTN6	5.0396e-06	0.000484394	-1.3667
HOXA7	5.16519e-06	0.000495367	-0.801107
GPR146	5.1846e-06	0.000496131	-0.982309
GLDN	5.23987e-06	0.000500315	-1.22216
ARC	5.26768e-06	0.000501865	-1.34897
ACSS3	5.4085e-06	0.000511108	-1.18359
ZNF385B	5.439e-06	0.000512555	-1.13287
MATN3	5.61303e-06	0.000523268	-0.967576
MPDZ	5.61303e-06	0.000523268	-0.823441
PGC	5.63111e-06	0.000523826	-1.26338
DENND2A	5.68411e-06	0.000526497	-0.854479
STARD13	5.9099e-06	0.000543924	-1.00841
PTPN21	5.92871e-06	0.000544429	-1.26905
ZNF366	5.94051e-06	0.000544429	-0.98814
CLEC2B	6.0021e-06	0.000548914	-0.824616
BMP5	6.03047e-06	0.000549524	-1.06891
FOXF2	6.09277e-06	0.00055305	-0.985644
CSPG4	6.12682e-06	0.000553316	-1.01662
FAM162B	6.27298e-06	0.000564165	-1.38757
NPNT	6.36622e-06	0.000569009	-1.41381
NTNG1	6.48046e-06	0.000575659	-1.34164
GRASP	6.74773e-06	0.000595738	-1.14734
ZBED2	6.89223e-06	0.000605647	-1.16757
GUCY1A2	6.90188e-06	0.000605647	-0.818297
HMGCLL1	6.97128e-06	0.000609158	-1.06184
PEG10	7.0027e-06	0.000609158	-1.04442
LRRTM4	7.12131e-06	0.000615649	-1.07239
TMEM47	7.12948e-06	0.000615649	-1.12375
F10	7.28114e-06	0.00062501	-0.884759
VSNL1	7.41882e-06	0.000630586	-0.853334
WASF3	7.50848e-06	0.000636957	-1.00467
AOC3	7.67792e-06	0.000648792	-1.2344
LEPREL1	7.69641e-06	0.000649089	-1.40387
RYR2	7.79319e-06	0.000654703	-0.987438
ODAM	7.81017e-06	0.000654861	-1.15534
DIXDC1	7.82926e-06	0.000655194	-0.861491
BMX	7.96393e-06	0.000663901	-1.05539
MCAM	8.17928e-06	0.000677942	-0.81712
IL1RL1	8.76932e-06	0.000719965	-1.33345
CFL2	9.0018e-06	0.0007371	-0.953795
CCND2	9.01204e-06	0.0007371	-0.884471
DEFA3	9.08958e-06	0.000742042	-1.50251
SLC2A12	9.13066e-06	0.000742598	-0.955734
RERG	9.19564e-06	0.000746414	-0.969426
BMP6	9.21201e-06	0.000746414	-0.851358
FPR2	9.25828e-06	0.000748764	-0.907869
C19orf59	9.37921e-06	0.000757131	-1.48686
FRMD3	9.40012e-06	0.000757408	-1.11422
SLC14A1	9.48148e-06	0.000762547	-1.14682
PCDH9	9.66007e-06	0.000775471	-0.827556
GPX3	9.68865e-06	0.000776327	-1.20784
FAR2	9.77435e-06	0.00078031	-1.03361
KCTD16	9.91193e-06	0.000785897	-1.26685
RPL23AP32	9.93409e-06	0.000785897	-1.11907
CFD	9.93409e-06	0.000785897	-1.22792
SOX5	9.98566e-06	0.000787033	-1.01597
ICAM2	1.03817e-05	0.000816764	-0.896296
HSD17B6	1.04296e-05	0.000817972	-1.0318
HSPB6	1.04537e-05	0.000817972	-0.820761
SOX7	1.0721e-05	0.00083587	-1.26648
NMUR1	1.0813e-05	0.000840022	-1.37352
RETN	1.0813e-05	0.000840022	-0.981547
PTGIS	1.12316e-05	0.000861342	-0.811563
PRICKLE2	1.12464e-05	0.000861342	-0.897219
MS4A2	1.13954e-05	0.000869681	-0.806682
BVES	1.19518e-05	0.000908946	-0.914515
NES	1.20592e-05	0.00091391	-1.02399
GFOD1	1.2664e-05	0.000953075	-0.844932
PKI55	1.309e-05	0.00097834	-0.842428
OLR1	1.32345e-05	0.00098405	-0.941787
WFS1	1.32345e-05	0.00098405	-0.851979
CXCR2	1.34408e-05	0.000995972	-0.846598
ANO2	1.35273e-05	0.00100031	-1.12288
GATA3	1.35454e-05	0.00100031	-1.36688
FLI1	1.36161e-05	0.00100211	-1.0023
CXorf57	1.37539e-05	0.00100925	-1.18198
MT1M	1.38824e-05	0.00101654	-1.06067
GNLY	1.4593e-05	0.00106318	-0.877222
PLAC8	1.47822e-05	0.00107156	-0.894163
ARHGAP29	1.47822e-05	0.00107156	-0.902766
HBD	1.50376e-05	0.00108463	-1.56807
GMFG	1.54271e-05	0.00110537	-0.882818
ST8SIA6	1.55006e-05	0.00110877	-1.13061
BMP2	1.56089e-05	0.00111105	-1.08679
CYP27A1	1.60942e-05	0.00113998	-0.935535
FAM189A2	1.63146e-05	0.00114623	-1.26354
TRHDE	1.63146e-05	0.00114623	-1.31122
PTGDR	1.65747e-05	0.00115906	-0.924406
SCNN1G	1.65775e-05	0.00115906	-0.860002
ADPRH	1.70438e-05	0.00118213	-0.810587
UPK3B	1.71181e-05	0.00118297	-1.15575
CCL23	1.71377e-05	0.00118297	-1.0368
SESN1	1.72091e-05	0.00118601	-0.807971
CLEC12A	1.75699e-05	0.00120895	-0.84571
AMICA1	1.80107e-05	0.00123146	-0.871849
MCEMP1	1.84099e-05	0.00125282	-0.935614
DPP6	1.89769e-05	0.00128135	-0.952312
MAPK4	1.90535e-05	0.00128253	-1.38188
DOK6	1.91124e-05	0.0012845	-0.989461
PLCE1	1.91513e-05	0.00128512	-0.858908
NTRK3	1.92293e-05	0.00128837	-0.814573
C14orf132	2.01222e-05	0.00133648	-1.22763
ARHGEF6	2.08023e-05	0.00137407	-0.828028
CDH19	2.10952e-05	0.00138975	-1.53056
PDGFB	2.17769e-05	0.0014278	-0.80963
RGS9BP	2.23436e-05	0.00145432	-1.08134
SH3D19	2.26091e-05	0.001465	-0.810911
IL18RAP	2.3375e-05	0.00150339	-0.944569
VIP	2.44586e-05	0.0015615	-1.14039
PAQR5	2.45386e-05	0.0015643	-1.02828
KCNA4	2.46337e-05	0.00156806	-1.35429
COX4I2	2.51617e-05	0.00159029	-0.938565
C1orf162	2.56436e-05	0.00161573	-0.972057
MOGAT1	2.58451e-05	0.00162607	-1.23248
DNASE2B	2.60949e-05	0.0016394	-0.892041
SEPP1	2.61947e-05	0.00164329	-0.935173
ANXA3	2.6345e-05	0.00164615	-1.08873
FGF10	2.63542e-05	0.00164615	-0.832175
SLC5A9	2.63542e-05	0.00164615	-1.15642
NPR3	2.71843e-05	0.00168827	-0.942727
ZNF677	2.79265e-05	0.00171958	-0.878213
RNF144B	2.85745e-05	0.00174636	-0.995603
IGFBP6	2.8629e-05	0.00174636	-0.94182
RGS22	2.86836e-05	0.00174636	-0.987042
GIPC2	2.93446e-05	0.00177167	-0.955688
KLRD1	3.0017e-05	0.00179973	-0.93953
EFCAB1	3.03574e-05	0.00181747	-0.812291
SYNC	3.07007e-05	0.0018306	-0.922054
LRRC48	3.12976e-05	0.00186107	-0.927343
C15orf26	3.1513e-05	0.00187131	-0.989154
KCNRG	3.1866e-05	0.0018871	-0.905943
CD300LG	3.22298e-05	0.00190086	-0.973763
IL18R1	3.23412e-05	0.00190484	-0.86612
RAPGEF4	3.27041e-05	0.00192099	-0.899359
HCAR3	3.29427e-05	0.00193238	-0.815642
CES1	3.31855e-05	0.001944	-0.955862
NDST1	3.34866e-05	0.00195635	-0.857149
LGI4	3.45453e-05	0.00201007	-0.980845
AJAP1	3.49603e-05	0.00203149	-0.880858
FOLR3	3.51048e-05	0.00203217	-1.26791
TCEAL2	3.51595e-05	0.00203217	-1.0314
STAC	3.54765e-05	0.00204504	-1.09964
BMPER	3.556e-05	0.00204694	-0.922565
PROK2	3.56039e-05	0.00204694	-1.20869
LGALSL	3.58599e-05	0.0020562	-0.989023
MGAT3	3.68982e-05	0.00209908	-1.30246
LINC00472	3.77898e-05	0.00213319	-1.22671
ENG	3.7793e-05	0.00213319	-0.897958
EDN1	3.8601e-05	0.00217032	-0.814844
RSPO2	3.94252e-05	0.00221092	-1.23682
CD40LG	4.20892e-05	0.00232128	-0.806628
SFTPA1	4.27064e-05	0.00234872	-1.41908
PLCB4	4.46486e-05	0.00242845	-0.919587
VSIG2	4.50858e-05	0.00244916	-0.933347
FGFBP2	4.52592e-05	0.00245317	-1.19639
CSF3	4.68048e-05	0.00250487	-0.98389
LRRC2	4.72867e-05	0.00252442	-1.08735
SCGB3A2	4.74748e-05	0.00252514	-0.914021
ECSCR	4.74748e-05	0.00252514	-1.10399
BCL6B	4.79239e-05	0.0025459	-0.906843
KLRC3	4.89853e-05	0.00258959	-1.36807
RS1	4.92597e-05	0.00259185	-0.868416
CCRL1	4.92672e-05	0.00259185	-1.06151
WDR16	4.95449e-05	0.0026033	-1.05299
LDLRAD1	5.05369e-05	0.0026458	-0.993963
PDZD2	5.07037e-05	0.00264984	-0.833204
IL6	5.10384e-05	0.00265921	-0.809462
ST6GALNAC2	5.12609e-05	0.0026676	-0.923128
LMO2	5.49918e-05	0.00280201	-0.983647
GPIHBP1	5.50072e-05	0.00280201	-1.66399
GALNT13	5.5401e-05	0.00281545	-1.05165
PTGER4	5.58995e-05	0.00283083	-0.851514
NPR1	5.73853e-05	0.00288997	-1.07673
CDKN1C	5.89085e-05	0.0029352	-0.819333
SLC46A2	6.05236e-05	0.00297128	-0.979394
MYRIP	6.11309e-05	0.00299207	-0.847039
ZC3H12B	6.1229e-05	0.00299235	-0.846092
AKAP14	6.18204e-05	0.00301107	-0.873226
COLEC12	6.27159e-05	0.00303085	-0.941797
BAALC	6.46227e-05	0.00309839	-0.977747
CLEC1B	6.46251e-05	0.00309839	-1.03834
RADIL	6.52451e-05	0.00311355	-1.14067
SLIT3	6.53609e-05	0.00311355	-0.984733
SPAG8	6.55941e-05	0.00311781	-0.848426
PEAK1	6.66457e-05	0.00315647	-0.822501
SYNPO2	6.85222e-05	0.00321468	-0.923588
PTX3	6.87372e-05	0.00322128	-1.27923
TRIM58	7.01923e-05	0.00327884	-1.1303
TPPP	7.08324e-05	0.00329335	-0.887482
C1orf168	7.10467e-05	0.00329744	-1.04606
ALDH1A2	7.12484e-05	0.00330326	-1.01986
MYZAP	7.20227e-05	0.00333559	-1.26985
KLB	7.30378e-05	0.00337539	-0.994562
FERMT2	7.3264e-05	0.00337864	-0.904091
CDHR3	7.43813e-05	0.00341563	-1.04395
C1QTNF2	7.50935e-05	0.00341818	-0.834539
CCDC37	7.55796e-05	0.00343428	-1.07596
COLEC10	7.65911e-05	0.00346448	-0.948472
CYP3A7	7.72466e-05	0.00347283	-0.91834
KIAA1683	7.81437e-05	0.00349582	-0.807835
INSC	8.11301e-05	0.00357579	-1.17144
KLK11	8.11685e-05	0.00357579	-0.927253
DNAH9	8.26331e-05	0.0036219	-0.946615
CAB39L	8.32707e-05	0.0036384	-0.862922
COL13A1	8.75995e-05	0.00376721	-1.04773
PF4	8.89416e-05	0.00379855	-1.13547
TUBB1	9.0403e-05	0.00383562	-0.95928
ABCB1	9.08278e-05	0.00384501	-0.919559
TEX14	9.11007e-05	0.00385281	-0.905483
MAF	9.21377e-05	0.00388151	-0.806562
ARHGAP31	9.29211e-05	0.00390314	-0.973697
HSPB3	9.44164e-05	0.00394682	-1.10488
TMEM139	9.63734e-05	0.00399779	-1.13648
SYT15	9.90932e-05	0.00409494	-0.842656
ACOXL	0.000102359	0.00419786	-0.89436
SOX17	0.000104526	0.00426254	-0.925366
PNMT	0.000112044	0.00450138	-1.03573
ADRA2C	0.000112447	0.00451055	-0.949806
SUSD2	0.000116318	0.00463153	-1.10465
TYRP1	0.000116515	0.0046329	-0.941713
LPHN3	0.000117666	0.00465816	-1.05335
NRN1	0.000123039	0.00482477	-1.09891
ECEL1P2	0.000124183	0.00485411	-1.20542
GLIPR2	0.000124575	0.00486067	-1.03747
ARAP3	0.000125883	0.00488969	-0.898812
C1orf21	0.000127722	0.00494784	-0.801585
SYNPO2L	0.000131217	0.00502849	-1.29716
FLJ30901	0.000134097	0.0051005	-1.15885
KCNA5	0.00013429	0.0051005	-0.917361
CAV3	0.000136403	0.00515513	-1.08363
DUOXA1	0.000142746	0.00531606	-1.07986
FAM46B	0.000147299	0.00545083	-0.93028
CYTL1	0.000147892	0.00545613	-1.18757
OTUD1	0.000150464	0.00551349	-0.960304
WNT2B	0.000151591	0.00554244	-1.11833
C10orf67	0.000159881	0.00577558	-1.06912
APOA1	0.000162685	0.0058671	-1.32152
DOCK11	0.000169847	0.00604489	-0.830855
OASL	0.000170731	0.00605154	-0.830189
RP11-165H20.1	0.000171784	0.00606901	-1.30597
MS4A8B	0.000175173	0.00616361	-0.985683
C1orf87	0.000180477	0.0062906	-0.918939
ABCA3	0.000181005	0.0062922	-0.812699
ZNF781	0.000181005	0.0062922	-0.819203
PRG4	0.000184032	0.00635159	-1.05757
TLL1	0.000193059	0.00656902	-0.828297
CAPSL	0.000194243	0.00659895	-0.944019
ERG	0.000205075	0.00691162	-0.92958
CHRM1	0.000207782	0.00697688	-1.17938
SNTN	0.000209773	0.00701798	-0.921819
SLPI	0.000213966	0.00710944	-0.827395
CAT	0.000232887	0.00756212	-0.8496
STON1	0.000234024	0.00758198	-0.829027
OTC	0.00024386	0.00781308	-0.87095
COL6A5	0.000249934	0.00794929	-0.812834
KCNB1	0.000251994	0.00799099	-0.995969
ALAS2	0.000260464	0.00814048	-1.46267
DNAI2	0.000263451	0.00820818	-0.844853
NANOG	0.000271887	0.00838416	-1.2364
PRAM1	0.000275675	0.00844541	-1.02567
ADRA1A	0.000276021	0.00845002	-0.826844
MYH2	0.000281228	0.00854515	-0.931459
PID1	0.000281732	0.0085464	-0.857744
L1TD1	0.000300831	0.00898781	-1.50628
RXFP1	0.000312672	0.00920262	-1.20013
C20orf85	0.000323907	0.00941088	-1.04792
SGCA	0.00034155	0.00978549	-0.970343
KIAA0408	0.000351436	0.00997015	-1.02907
FILIP1	0.000358628	0.0101146	-0.818122
AKAP2	0.000363647	0.0102097	-0.849848
CORO6	0.00036587	0.0102522	-1.08794
TRPC3	0.000374324	0.0104092	-0.90913
C10orf107	0.000375231	0.0104092	-0.859078
RSPH4A	0.000380505	0.010503	-0.851126
ITIH3	0.000381539	0.0105078	-1.14754
GRRP1	0.00038222	0.0105132	-0.979281
C11orf88	0.000388013	0.010612	-1.06589
NTN4	0.000389571	0.0106479	-0.826791
COL4A6	0.000392862	0.0107066	-0.807917
NRG3	0.000395629	0.0107524	-1.06161
FAM150B	0.000401879	0.0108354	-1.31608
FAM13C	0.000420319	0.0111988	-0.82774
C10orf116	0.000438794	0.0115281	-1.09279
RPS4Y1	0.000442006	0.0115984	-0.933614
CHI3L2	0.000447863	0.0117025	-0.827267
ROBO2	0.00045633	0.0118296	-0.814768
CFP	0.000463188	0.011895	-0.880791
FAM134B	0.000499642	0.0125998	-0.857623
KANK4	0.000527394	0.013079	-0.983866
SEC14L3	0.000551561	0.0135182	-0.831645
HBG1	0.000551654	0.0135182	-0.844999
DCDC2	0.000562919	0.0137364	-0.839713
OR5P2	0.000565228	0.0137544	-0.903502
LOC643037	0.000565228	0.0137544	-0.959667
ALX1	0.000575611	0.0139632	-1.1414
ZNF300P1	0.000591833	0.0142451	-0.81563
FAM124B	0.000611705	0.0145777	-0.813757
CCDC48	0.000614285	0.0146151	-0.834759
CHST9	0.000620626	0.0147014	-0.802461
REP15	0.000641085	0.0150381	-0.813052
PDE6A	0.00065461	0.0152317	-0.813689
SULT1C4	0.000662055	0.0153309	-0.809797
IHH	0.000673282	0.0155286	-0.888269
C6orf174	0.000730824	0.0164233	-0.935856
MS4A7	0.000743905	0.0165716	-0.854181
GSTA3	0.000746233	0.016606	-0.803252
FBN3	0.000777475	0.0170647	-0.911488
CGNL1	0.000812347	0.0175633	-0.98242
RERGL	0.000829294	0.017823	-0.860074
HBZ	0.000830421	0.0178384	-1.65043
GGTA1P	0.000884907	0.0186575	-0.822245
OSTBETA	0.000930674	0.0193041	-0.862453
NPY1R	0.00100123	0.0202814	-1.18713
RSPO4	0.00100123	0.0202814	-1.13616
DCDC2B	0.00101178	0.0204284	-0.991226
CYS1	0.00102458	0.0205909	-1.05614
SERPINA10	0.00111444	0.0219054	-0.854293
PCDH15	0.00115396	0.0223338	-0.871278
LOC285181	0.00119902	0.0229274	-1.07218
NFE2	0.00133985	0.0245793	-0.865458
IRX1	0.00139942	0.0252448	-1.1131
STARD9	0.00141878	0.0254249	-0.830711
APLN	0.00142295	0.0254793	-0.882077
AHSG	0.00166075	0.0282653	-0.995505
CCL14	0.0017158	0.0289213	-0.974165
FREM3	0.00174888	0.0293296	-0.923244
LOC645722	0.00191118	0.031099	-0.862075
FST	0.00194847	0.0314812	-0.903539
SYCP2L	0.00242579	0.0365123	-0.814989
SRL	0.0024317	0.0365473	-0.84153
ANGPTL1	0.00247932	0.0370159	-0.842108
APOA2	0.00249098	0.0371528	-1.55602
PRPH	0.0030712	0.0429601	-0.945571
LOC389033	0.00325957	0.044779	-0.902209
HBE1	0.00332111	0.0453439	-1.22476
C13orf15	0.00338364	0.045966	-0.876723
NTNG2	0.00365493	0.0483779	-0.826706

## Sheet: upregulated genes
Name	Pvalue	adjPvalue	logFC
SPINK1	2e-17	8.69e-13	3.8177
MMP1	5.85e-17	9.85e-13	2.69529
CXCL13	6.82e-17	9.85e-13	3.17845
SPP1	4.44e-16	4.81e-12	3.3234
MMP12	4.36e-15	3.78e-11	3.07702
TMPRSS4	7.89e-15	5.7e-11	3.04095
COL10A1	2.26e-14	1.4e-10	3.15164
CXCL14	2.73e-13	1.36e-09	2.277
CEACAM5	2.86e-13	1.36e-09	2.65478
MMP13	3.13e-13	1.36e-09	2.42183
ABCC3	1.47e-12	5.8e-09	2.14965
MMP7	2.68e-12	9.68e-09	2.5735
HS6ST2	3.14e-12	1.05e-08	2.059
CDH3	6.65e-12	2.06e-08	2.18819
COL11A1	1.13e-11	3.27e-08	2.0041
GREM1	1.36e-11	3.69e-08	2.49657
GJB2	1.8e-11	4.59e-08	2.26656
AGR2	2.03e-11	4.88e-08	1.51585
COMP	3.63e-11	8.29e-08	2.09733
MMP9	3.97e-11	8.61e-08	1.8194
PPAP2C	4.94e-11	1.02e-07	1.73645
LCN2	7.14e-11	1.4e-07	1.90158
PVRL4	7.69e-11	1.4e-07	1.68204
SULF1	7.75e-11	1.4e-07	1.84932
ADAM28	8.4e-11	1.46e-07	1.71284
HABP2	1.16e-10	1.85e-07	2.05608
ST14	1.17e-10	1.85e-07	1.31874
MS4A1	1.2e-10	1.85e-07	1.33485
CST1	1.44e-10	2.15e-07	2.00284
SGPP2	1.71e-10	2.48e-07	1.48568
FUT3	1.91e-10	2.68e-07	1.63435
CP	2.07e-10	2.8e-07	1.98398
MMP11	2.16e-10	2.84e-07	2.42254
TNFRSF21	2.23e-10	2.85e-07	1.38091
P2RY6	3.58e-10	4.44e-07	1.17912
HMGB3	3.95e-10	4.76e-07	1.61884
WFDC2	4.71e-10	5.52e-07	1.6713
SMPDL3B	5.78e-10	6.59e-07	1.78853
COL1A1	6.07e-10	6.75e-07	2.06087
HMMR	6.59e-10	7.08e-07	0.888461
ANKRD22	6.69e-10	7.08e-07	1.56168
TMEM63C	7.14e-10	7.36e-07	1.66187
AKR1B10	8.04e-10	8.11e-07	1.71686
UBE2T	9.86e-10	9.71e-07	1.52317
TRIM2	1.2e-09	1.15e-06	1.14368
EPN3	1.22e-09	1.15e-06	1.82111
PCP4	1.27e-09	1.17e-06	1.44221
RAMP1	1.35e-09	1.21e-06	1.24983
CTHRC1	1.39e-09	1.21e-06	1.80883
KRT6A	1.39e-09	1.21e-06	1.86585
SIX1	1.6e-09	1.36e-06	1.6287
LAD1	1.89e-09	1.58e-06	1.62196
CDH1	2e-09	1.63e-06	1.43244
NEK2	2.13e-09	1.71e-06	1.10559
NUF2	2.19e-09	1.71e-06	1.49449
PAEP	2.21e-09	1.71e-06	1.51508
SFN	2.67e-09	2.03e-06	1.39773
TCN1	2.75e-09	2.06e-06	1.6478
SCG5	2.94e-09	2.16e-06	1.4423
XDH	3.72e-09	2.69e-06	1.70432
DSP	4.25e-09	3.02e-06	1.38706
COL3A1	4.92e-09	3.44e-06	2.3701
SDC1	5.03e-09	3.46e-06	1.26511
FLJ13744	5.62e-09	3.81e-06	1.96168
SLC7A5	5.75e-09	3.84e-06	1.17023
PHLDA2	6e-09	3.94e-06	1.32102
ANLN	6.65e-09	4.24e-06	1.71399
OCIAD2	6.78e-09	4.24e-06	1.29049
LGSN	6.78e-09	4.24e-06	2.00199
SLC7A11	6.99e-09	4.24e-06	1.47181
HOOK1	7.11e-09	4.24e-06	0.977268
ENC1	7.14e-09	4.24e-06	1.19671
CST2	7.23e-09	4.24e-06	1.43941
GUCY1B2	7.28e-09	4.24e-06	1.46213
PLAU	7.35e-09	4.24e-06	1.26633
NQO1	7.43e-09	4.24e-06	1.17024
EGF	8.03e-09	4.52e-06	1.13069
CENPF	8.42e-09	4.63e-06	1.15522
IGFBP3	8.44e-09	4.63e-06	1.006
RRM2	8.6e-09	4.66e-06	0.869358
CEACAM1	9.24e-09	4.94e-06	1.12365
DSG2	9.85e-09	5.21e-06	1.12052
CEP55	1.07e-08	5.58e-06	1.17665
EHF	1.18e-08	6.1e-06	1.63975
S100A2	1.26e-08	6.37e-06	1.32814
CLDN3	1.28e-08	6.37e-06	1.10752
CCNB2	1.28e-08	6.37e-06	0.878645
CBLC	1.29e-08	6.37e-06	1.3727
SSR4	1.35e-08	6.57e-06	1.03407
STK32A	1.39e-08	6.68e-06	1.46195
FGL1	1.46e-08	6.96e-06	1.18304
GPR56	1.49e-08	7.02e-06	0.928441
NMU	1.54e-08	7.18e-06	1.35294
RAB25	1.57e-08	7.24e-06	1.26667
ASPM	1.62e-08	7.32e-06	0.955079
ADAM8	1.62e-08	7.32e-06	1.30256
CYP24A1	1.73e-08	7.75e-06	1.63898
CRABP2	1.92e-08	8.51e-06	1.60617
CLDN10	2.02e-08	8.75e-06	1.19825
F2RL1	2.25e-08	9.57e-06	1.04256
CR2	2.31e-08	9.62e-06	1.13844
STYK1	2.31e-08	9.62e-06	1.38144
B3GNT3	2.38e-08	9.81e-06	1.93691
KCNQ3	2.45e-08	1e-05	1.07417
FAM83A	2.54e-08	1.03e-05	1.6468
EXO1	2.59e-08	1.04e-05	1.0366
KIF14	2.84e-08	1.13e-05	0.978585
GFRA3	2.89e-08	1.14e-05	1.08182
GFPT1	2.96e-08	1.15e-05	0.929717
KRT16	2.96e-08	1.15e-05	1.23872
LSR	3.04e-08	1.17e-05	1.18998
CD19	3.09e-08	1.17e-05	1.38792
ABCA4	3.22e-08	1.2e-05	1.33476
FAP	3.25e-08	1.2e-05	1.48558
GDF15	3.28e-08	1.2e-05	1.17524
EFNA4	3.28e-08	1.2e-05	1.11903
TIMP1	3.35e-08	1.22e-05	1.30386
LGR4	3.51e-08	1.27e-05	1.36281
INHBB	3.83e-08	1.37e-05	0.996798
TMPRSS11E	3.87e-08	1.37e-05	1.37515
MELK	3.89e-08	1.37e-05	0.917576
RALGPS2	4.04e-08	1.4e-05	1.20306
FUT2	4.05e-08	1.4e-05	1.54114
GCNT3	4.52e-08	1.55e-05	1.53842
SLC22A18	4.76e-08	1.62e-05	1.00958
CENPA	4.97e-08	1.67e-05	1.2318
VSIG1	5.01e-08	1.67e-05	1.23769
RGS17	5.36e-08	1.77e-05	1.56663
PLEK2	5.55e-08	1.82e-05	1.32833
IGSF9	5.82e-08	1.9e-05	1.71533
DEPDC1B	6.07e-08	1.96e-05	1.21382
KCNK1	6.09e-08	1.96e-05	0.891294
TPX2	6.27e-08	2e-05	0.884491
PI15	6.37e-08	2.01e-05	0.921297
KCNK5	6.56e-08	2.06e-05	1.03813
TNS4	6.59e-08	2.06e-05	1.1957
TSTA3	6.65e-08	2.06e-05	0.870718
ABCA12	6.86e-08	2.11e-05	1.48521
ST6GALNAC1	7.04e-08	2.15e-05	1.16131
ARSE	7.47e-08	2.25e-05	1.06225
FNDC1	7.49e-08	2.25e-05	1.04029
LY6D	7.51e-08	2.25e-05	1.63574
SIX4	7.83e-08	2.32e-05	1.16191
AFAP1-AS1	7.97e-08	2.33e-05	1.56603
TOP2A	7.97e-08	2.33e-05	1.28913
ITGA11	8.17e-08	2.38e-05	1.30013
MUC4	8.74e-08	2.51e-05	1.44973
SLC4A11	8.74e-08	2.51e-05	0.994517
HIST1H3B	9.17e-08	2.61e-05	0.822326
SLC35F2	9.51e-08	2.68e-05	0.993779
TOX3	1e-07	2.78e-05	1.74322
KCNN4	1.01e-07	2.78e-05	1.11621
MAPK13	1.01e-07	2.78e-05	0.82604
ADAMDEC1	1.02e-07	2.79e-05	1.59201
SPDEF	1.05e-07	2.87e-05	1.45476
C2CD4A	1.09e-07	2.95e-05	1.57504
GALNT14	1.11e-07	2.98e-05	1.27055
SLC12A8	1.15e-07	3.07e-05	0.919387
THBS2	1.28e-07	3.37e-05	1.33632
ERN2	1.3e-07	3.4e-05	1.11109
GALNT7	1.35e-07	3.5e-05	1.09989
ERO1L	1.4e-07	3.6e-05	1.19392
CDCA7	1.44e-07	3.7e-05	1.20814
UHRF1	1.5e-07	3.82e-05	1.11393
EEF1A2	1.53e-07	3.87e-05	1.10422
CDKN3	1.57e-07	3.96e-05	0.914607
CILP	1.62e-07	4.05e-05	1.08601
TUBB3	1.63e-07	4.05e-05	1.76259
KRT80	1.69e-07	4.2e-05	1.26492
KIF2C	1.71e-07	4.2e-05	0.946802
SLC2A5	1.72e-07	4.2e-05	0.925191
SALL4	1.75e-07	4.26e-05	1.50185
FA2H	1.88e-07	4.52e-05	1.35222
FRK	1.89e-07	4.54e-05	1.09575
AP1M2	1.97e-07	4.69e-05	0.871752
SPINT1	2.05e-07	4.86e-05	1.12002
GPT2	2.12e-07	5e-05	1.23722
CDC25C	2.16e-07	5.06e-05	0.918994
SPTBN2	2.21e-07	5.14e-05	1.07078
PTK6	2.22e-07	5.14e-05	0.912971
DPP4	2.35e-07	5.38e-05	1.10989
DOK5	2.36e-07	5.38e-05	1.09374
GALNT10	2.39e-07	5.42e-05	0.85363
SPIB	2.46e-07	5.55e-05	0.901085
STK39	2.51e-07	5.61e-05	0.966139
COL17A1	2.51e-07	5.61e-05	1.65248
CHEK1	2.54e-07	5.65e-05	0.843842
KRT19	2.56e-07	5.67e-05	0.842034
GGT5	2.65e-07	5.82e-05	0.981176
PDIA4	2.67e-07	5.83e-05	1.08952
KRT17	2.67e-07	5.83e-05	1.0874
KRT15	2.8e-07	6.08e-05	1.1694
MMP10	2.86e-07	6.16e-05	1.20141
CLDN1	2.87e-07	6.16e-05	0.950577
BIK	2.9e-07	6.19e-05	1.29608
ETV4	2.91e-07	6.19e-05	1.02297
ACAD8	3.14e-07	6.6e-05	0.848709
MKI67	3.16e-07	6.61e-05	0.804105
ALDH18A1	3.34e-07	6.89e-05	0.980058
SPSB1	3.34e-07	6.89e-05	0.93583
FCRL2	3.44e-07	7.01e-05	0.935936
EPHB2	3.46e-07	7.01e-05	1.03485
CATSPERB	3.48e-07	7.01e-05	0.962094
ELF3	3.51e-07	7.05e-05	1.21187
MDK	3.56e-07	7.11e-05	1.24129
SLC22A18AS	3.61e-07	7.17e-05	1.07811
HS3ST1	3.66e-07	7.25e-05	0.989211
METTL7B	3.78e-07	7.44e-05	1.32942
BUB1	3.86e-07	7.58e-05	0.887499
LRIG3	3.98e-07	7.75e-05	1.06118
VTCN1	3.99e-07	7.75e-05	1.00676
KIF20A	4.13e-07	8e-05	1.00015
SLC44A5	4.47e-07	8.53e-05	1.13517
HMGA1	4.51e-07	8.57e-05	0.858978
TDO2	4.57e-07	8.64e-05	1.20691
TK1	4.97e-07	9.34e-05	1.09967
HIST1H2BM	5.15e-07	9.56e-05	1.07936
MB	5.16e-07	9.56e-05	0.928002
PPP1R14D	5.18e-07	9.56e-05	0.898631
RHBDL2	5.3e-07	9.73e-05	1.02596
RHOD	5.73e-07	0.00010442	0.803721
SRPX2	5.89e-07	0.00010581	0.91022
FBXO16	5.91e-07	0.00010581	0.831446
ARHGEF16	5.91e-07	0.00010581	0.902475
DNAJC12	5.99e-07	0.00010645	0.976298
HIST1H2AI	6.11e-07	0.00010775	0.996705
SLC41A2	6.36e-07	0.00011029	0.926048
FGFBP1	6.41e-07	0.00011069	0.844066
KIAA0125	6.46e-07	0.0001112	1.00655
HNF4G	6.66e-07	0.00011408	1.26468
SPINT2	6.75e-07	0.00011477	0.976938
COL5A2	6.89e-07	0.00011628	1.13035
SLC2A1	6.96e-07	0.00011689	1.13135
ATP1B1	7.03e-07	0.00011758	0.930539
CCL19	7.12e-07	0.00011866	1.3641
UGT8	7.37e-07	0.00012155	1.24344
PRSS2	7.44e-07	0.00012191	0.875801
FER1L4	7.45e-07	0.00012191	1.26057
FCGBP	7.81e-07	0.00012725	1.02863
GRHL1	8.19e-07	0.00013302	0.895779
CYP2J2	8.63e-07	0.00013861	0.945642
GOLM1	8.9e-07	0.00014181	1.3258
POSTN	8.98e-07	0.00014259	1.2369
CPNE4	9.61e-07	0.00015037	1.19429
PAFAH1B3	9.83e-07	0.00015322	0.979378
GPX2	1.03e-06	0.00015947	1.29183
STEAP3	1.05e-06	0.0001608	0.846998
KRTCAP3	1.07e-06	0.00016382	0.817444
SLC44A4	1.09e-06	0.00016627	1.22732
HKDC1	1.11e-06	0.00016787	0.848959
CD24	1.12e-06	0.00016875	1.10993
ARL14	1.12e-06	0.0001688	0.991991
LAPTM4B	1.13e-06	0.0001688	0.949595
ASPHD1	1.13e-06	0.00016883	0.923032
CYP1B1	1.17e-06	0.00017364	0.80845
E2F8	1.18e-06	0.00017537	1.05021
TM4SF4	1.2e-06	0.00017825	1.00936
CELSR3	1.21e-06	0.00017892	0.968644
HGD	1.22e-06	0.0001796	0.958832
MSI2	1.24e-06	0.00018126	1.0047
UCHL1	1.29e-06	0.00018753	1.02912
PITX1	1.3e-06	0.00018753	1.19246
PGM2L1	1.3e-06	0.00018753	0.848281
FKBP11	1.32e-06	0.0001894	0.936478
TMEM176B	1.38e-06	0.00019804	1.4747
ELMO3	1.48e-06	0.00020932	0.859825
PROM2	1.55e-06	0.00021856	1.20812
COL5A1	1.57e-06	0.00022082	0.831597
HIST1H2BO	1.58e-06	0.0002216	0.82137
SPRR1B	1.6e-06	0.0002217	1.22783
XPR1	1.63e-06	0.00022447	0.910237
LGALS3BP	1.63e-06	0.00022447	0.859168
CYP27B1	1.65e-06	0.00022569	1.14862
FGF11	1.66e-06	0.00022638	1.15804
MFSD3	1.67e-06	0.00022723	0.838657
KDELR3	1.72e-06	0.0002328	1.14267
NET1	1.73e-06	0.00023426	0.850403
TLCD1	1.75e-06	0.00023498	0.95105
ANXA10	1.83e-06	0.00024457	0.800624
SPAG4	1.87e-06	0.00024946	1.10465
MND1	1.91e-06	0.00025365	1.11408
CCL20	1.96e-06	0.00025795	1.00047
SYT7	1.98e-06	0.00025967	1.04413
UBE2C	2.06e-06	0.00027009	1.14807
RCC1	2.08e-06	0.00027089	0.976225
ITGB4	2.09e-06	0.000271	0.838551
VWA1	2.09e-06	0.000271	0.903617
TMEM45B	2.14e-06	0.00027526	0.974313
PAK6	2.17e-06	0.0002783	1.0093
BMP8A	2.3e-06	0.00029264	0.85881
ACHE	2.36e-06	0.00029636	0.963646
DNAH14	2.37e-06	0.00029636	0.999676
BPIFA1	2.37e-06	0.00029636	1.10318
DSC2	2.37e-06	0.00029636	0.958684
CHI3L1	2.37e-06	0.00029636	1.32774
PVRL1	2.53e-06	0.00031166	0.861615
ADM2	2.57e-06	0.00031578	1.13282
MUC13	2.72e-06	0.00033197	0.883252
FHL2	2.74e-06	0.00033304	1.01109
CRELD2	2.78e-06	0.00033621	0.821683
NLN	2.82e-06	0.00034086	0.816324
SLC39A11	2.9e-06	0.00034934	0.918585
TMEM156	2.93e-06	0.00035189	0.846705
SPAG5	2.97e-06	0.0003544	0.831681
LTF	3.06e-06	0.00036387	1.51289
CLDN4	3.27e-06	0.00038321	1.06404
GALNT6	3.29e-06	0.00038398	0.822955
IQGAP3	3.3e-06	0.00038398	1.11013
COL1A2	3.34e-06	0.00038667	0.808666
LRRC31	3.34e-06	0.00038667	1.27773
BCMO1	3.4e-06	0.00039032	0.915382
CEACAM7	3.63e-06	0.00040822	1.08593
MANEAL	3.69e-06	0.00041311	0.862791
CNFN	3.74e-06	0.00041794	1.02006
FBXO32	3.78e-06	0.00042054	0.966956
NELL1	3.78e-06	0.00042054	0.901854
CD1A	3.85e-06	0.00042558	1.07814
SBK1	4.1e-06	0.00044478	1.04723
ITPKA	4.1e-06	0.00044478	1.36063
S100P	4.12e-06	0.00044582	1.13792
ESRP1	4.17e-06	0.00044889	0.821277
SLC16A9	4.41e-06	0.00047014	0.865218
TFAP2A	4.55e-06	0.00048116	0.802084
ZDHHC9	4.55e-06	0.00048116	0.856521
CPD	4.69e-06	0.00049189	0.849876
REEP6	4.77e-06	0.00049828	0.887671
CDKN2A	4.8e-06	0.00049874	0.818951
MXRA5	4.86e-06	0.00050429	1.00703
PTPRH	4.92e-06	0.00050852	0.939755
MMP3	5.13e-06	0.00052975	0.847784
CABYR	5.18e-06	0.00053006	0.899474
CLDN12	5.28e-06	0.00053745	0.83517
LEMD1	5.63e-06	0.00056447	1.28217
ARHGEF19	5.71e-06	0.00057073	0.807206
EPCAM	5.94e-06	0.00059063	0.991141
GPR37	5.98e-06	0.00059268	1.39349
GABBR2	6.17e-06	0.0006069	0.854025
PTGES	6.21e-06	0.00060863	0.856945
AHNAK2	6.24e-06	0.00060902	0.928673
LIMK1	6.31e-06	0.00061313	0.880429
ARNTL2	6.38e-06	0.00061725	0.83676
CNGA1	6.55e-06	0.0006298	1.05454
PTK7	6.58e-06	0.00063102	0.813977
CD79A	6.63e-06	0.00063463	1.16421
SDS	6.89e-06	0.0006552	0.847794
DLX5	7.11e-06	0.00067122	1.17602
STEAP1	7.2e-06	0.0006784	1.02491
MAP3K13	7.37e-06	0.00069146	0.967376
PAX7	7.57e-06	0.00070527	0.911839
SLC16A7	7.75e-06	0.00071803	0.896373
FCRL5	7.93e-06	0.00073104	0.951392
KDELR2	7.94e-06	0.00073119	1.01635
CAPN12	8.31e-06	0.00075517	0.915512
PKIB	8.62e-06	0.00078045	0.862331
LRRC15	8.73e-06	0.00078655	0.932255
TPBG	8.8e-06	0.00078953	0.910228
GPR110	8.85e-06	0.00079294	1.09065
SLCO1B3	9.44e-06	0.00083658	0.879241
GRAMD3	9.54e-06	0.0008395	0.896381
VCAN	9.57e-06	0.0008395	0.80196
C15orf48	1.04e-05	0.00090322	1.07699
PROM1	1.06e-05	0.00091281	0.853506
CDCP1	1.07e-05	0.00092022	0.847946
VSTM2L	1.13e-05	0.00095368	0.846872
HIST1H2AL	1.15e-05	0.00096658	0.904463
FAM111B	1.19e-05	0.00099564	1.05405
XKRX	1.24e-05	0.00103256	0.834718
GPR87	1.29e-05	0.00106933	0.922505
SEMA4B	1.3e-05	0.00106933	0.834924
CFB	1.35e-05	0.00110399	0.873783
RASAL1	1.41e-05	0.00114023	0.958844
ESCO2	1.44e-05	0.00115568	0.840313
HIST1H2BD	1.49e-05	0.00118625	0.910596
DPP10	1.5e-05	0.00119477	0.997575
EDN2	1.51e-05	0.00119847	0.832946
PLA2G7	1.54e-05	0.00121474	1.18793
CPNE5	1.61e-05	0.00125892	0.839325
HIST1H2BF	1.68e-05	0.00130222	0.858023
IL37	1.7e-05	0.00131326	1.18798
SERINC2	1.73e-05	0.00132716	0.977978
HCN3	1.74e-05	0.0013369	0.940567
KIF1A	1.8e-05	0.00136997	1.0528
SLC50A1	1.82e-05	0.00138674	1.07465
COL24A1	1.87e-05	0.00141116	0.949099
AIM2	1.91e-05	0.00142891	0.97319
DEPTOR	1.91e-05	0.00142891	0.88003
SEZ6L2	1.94e-05	0.00144691	0.840688
C1orf106	1.95e-05	0.00144691	0.95416
IRF6	1.98e-05	0.0014564	1.06622
SLCO5A1	2.16e-05	0.00156217	0.844911
SLC28A3	2.18e-05	0.00157183	1.06962
CLDN7	2.2e-05	0.00158422	0.891953
VGF	2.23e-05	0.00159312	1.08985
WNT7B	2.33e-05	0.00165414	1.17151
KRT6B	2.37e-05	0.00167298	0.994498
SYT12	2.38e-05	0.00167753	1.34733
RAB26	2.58e-05	0.00178357	1.11951
F12	2.58e-05	0.00178357	0.932528
FAM83H	2.64e-05	0.00180764	0.838338
SPINK5	2.71e-05	0.00185153	1.03589
HLA-DOB	2.84e-05	0.00191551	0.825081
HN1	2.95e-05	0.00196746	0.851328
KIF26B	3.02e-05	0.00201417	1.21741
E2F2	3.21e-05	0.00210791	0.872105
C11orf80	3.22e-05	0.00210791	0.834653
MUC5B	3.26e-05	0.00212383	0.848219
IL2RA	3.43e-05	0.00220572	0.903316
THY1	3.47e-05	0.00221674	0.85401
CCL22	3.47e-05	0.00221674	1.155
MNX1	3.65e-05	0.00229942	1.23473
CD207	4.23e-05	0.00256866	0.822685
TFAP2D	4.29e-05	0.00259713	0.817902
CEACAM6	4.35e-05	0.00261351	1.3287
ATP10B	4.55e-05	0.00269654	0.988534
BSPRY	4.86e-05	0.00282531	0.836796
CDCA2	5.61e-05	0.00309285	0.856697
MYEOV	5.85e-05	0.00319543	0.950692
CLEC5A	5.94e-05	0.00322612	0.84501
BRDT	6.03e-05	0.00326108	0.911376
TMEM92	6.11e-05	0.0032878	0.8007
HSF2BP	6.24e-05	0.00333695	0.883973
MUC1	6.28e-05	0.00334247	0.934331
CCL7	6.37e-05	0.0033813	0.997812
DECR2	6.43e-05	0.00340148	0.8073
NGEF	6.81e-05	0.00355188	0.839458
PYCR1	6.86e-05	0.00356879	0.983909
MAP7D2	7.27e-05	0.003737	1.34948
HIST1H2BL	8.14e-05	0.00406249	0.950709
ENTPD3	8.15e-05	0.00406273	0.884626
BIRC5	8.3e-05	0.00409612	0.936675
CLIC6	8.58e-05	0.00420815	0.845825
AQP5	9.66e-05	0.0046111	0.829689
CKAP2L	9.85e-05	0.00466355	0.895233
KRT16P2	0.00010157	0.00478052	0.926194
IGLV6-57	0.00010304	0.00483405	0.908617
FERMT1	0.00010328	0.00484006	0.943717
FAM83D	0.00010413	0.00484907	0.892122
HOXC9	0.00010453	0.00485646	1.07241
FRMD5	0.00010754	0.00493307	0.815167
HRASLS	0.00010905	0.00497092	0.828069
BAAT	0.00010961	0.00498072	0.977943
MAST1	0.00011456	0.00509882	0.803425
PPAPDC1A	0.00011773	0.00519617	0.935
VMP1	0.00012425	0.00537534	0.849092
GSDMC	0.00012684	0.00545815	1.09705
MESP1	0.0001336	0.00571157	1.05914
EPHX3	0.00014053	0.00593153	0.91599
ONECUT1	0.00014789	0.00618575	0.926547
IGFL2	0.00014849	0.00618796	1.0058
GSDMB	0.00016226	0.00656136	0.826373
OVOL1	0.00016321	0.00658759	0.944438
GJB6	0.00017386	0.00687638	0.93559
PRSS8	0.00017535	0.00690385	0.877043
SFRP4	0.00017844	0.00696863	0.848913
WDR86	0.0001848	0.00717804	0.878309
HHIPL2	0.00018801	0.00723157	0.888061
MARCKSL1	0.00020299	0.00762517	0.849453
GNGT1	0.00024199	0.00855645	0.910671
STRA6	0.00026077	0.0090362	1.16772
HMGB3P1	0.00027602	0.00939185	0.980146
KISS1R	0.00028462	0.00956422	1.07421
C4orf7	0.00029746	0.00983566	0.957112
SEL1L3	0.00030293	0.00994676	0.833502
SCGB2A1	0.00031314	0.0101604	0.841674
HORMAD1	0.00031764	0.0102528	0.802484
SCNN1A	0.00033624	0.0106543	0.946179
CCNO	0.0003383	0.0106964	1.09921
GLB1L3	0.00036149	0.011185	0.848482
TMC5	0.00036183	0.0111876	1.03491
IGKC	0.00036889	0.0113331	1.23982
BCL2L15	0.00037902	0.0115379	0.851729
TSPAN1	0.00040078	0.0119584	1.07159
KREMEN2	0.00049424	0.0139107	0.854045
BDKRB2	0.00049682	0.0139305	0.847895
HIF1A	0.00054011	0.0147	0.970784
CHIT1	0.00054474	0.014768	0.940088
SOX9	0.0005717	0.0152792	0.964817
IL36G	0.00057808	0.0153235	1.07127
CD27	0.00060417	0.0157623	1.00069
PADI1	0.00061701	0.0160257	0.82885
NXPH4	0.00069732	0.0173724	0.837611
RGS1	0.00076766	0.0184873	1.4763
HLA-DRA	0.00083042	0.0193954	0.88337
MGC4294	0.00087798	0.0201586	0.822769
CTSE	0.00096844	0.0215729	0.943986
XAGE1A	0.00103956	0.0225998	0.953983
TMEM176A	0.00123898	0.0252746	1.10052
PDZK1IP1	0.00149808	0.0286081	1.01619
CILP2	0.00157011	0.0294134	0.838591
RMI2	0.00161078	0.0298272	0.84138
C12orf74	0.00166075	0.0302921	0.84355
DMRTA2	0.00166104	0.0302921	0.959793
MSMB	0.00167852	0.0304848	0.837179
MEX3A	0.00174483	0.0311518	1.01556
HOPX	0.00332111	0.0469712	1.23138
