# Supplementary material for: Comprehensive Analysis of a Nine-Gene Signature Related to Tumor Microenvironment in Lung Adenocarcinoma
Source: Front Cell Dev Biol. 2021 Sep 1;9:700607. doi: 10.3389/fcell.2021.700607 (PMC8440811; doi:10.3389/fcell.2021.700607)
Supplement: Supplementary file 7 [file Table_2.XLS]

## Sheet: DEGs in the yellow module
	TCGA-50-6590	TCGA-69-8255	TCGA-73-7498	TCGA-78-7148	TCGA-95-A4VN	TCGA-78-7152	TCGA-MP-A4TD	TCGA-97-A4M3	TCGA-67-3773	TCGA-50-6593	TCGA-73-4659	TCGA-38-4630	TCGA-78-7540	TCGA-38-A44F	TCGA-50-6592	TCGA-95-8494	TCGA-44-2656	TCGA-50-5055	TCGA-86-8278	TCGA-05-4250	TCGA-4B-A93V	TCGA-86-7713	TCGA-78-7149	TCGA-78-7535	TCGA-49-6742	TCGA-05-4249	TCGA-64-1679	TCGA-69-7760	TCGA-05-4405	TCGA-55-6987	TCGA-05-5428	TCGA-05-4418	TCGA-44-2661	TCGA-55-6984	TCGA-99-8032	TCGA-55-8512	TCGA-97-A4M2	TCGA-50-6673	TCGA-67-3772	TCGA-86-7954	TCGA-L9-A743	TCGA-05-4433	TCGA-05-4432	TCGA-05-4398	TCGA-L4-A4E5	TCGA-53-7624	TCGA-55-6968	TCGA-44-2655	TCGA-55-1594
ZNF438	2.00012	1.25432	1.80383	1.40325	1.98825	1.90547	1.89752	1.94339	2.04979	2.0816	1.46341	1.85358	2.36003	2.20523	1.88899	1.13655	2.01026	1.83924	1.57708	1.70071	2.03539	0.841694	2.10743	2.03555	2.007	1.81044	1.8211	0.895643	1.95388	2.02724	1.52998	1.93115	1.94016	2.07623	1.47339	1.65148	2.33198	2.0052	1.71341	2.12492	1.84517	2.61837	1.92829	1.61328	1.942	1.59536	1.94425	1.75753	1.33574
ZHX2	3.34161	3.30784	3.11403	3.08374	2.01426	3.01333	3.6332	2.83515	2.70459	3.18775	2.7111	3.57749	3.06444	3.31714	3.27695	2.38837	3.31024	3.6672	3.75165	2.87716	3.32936	3.61107	2.16604	1.47316	3.00884	2.60035	3.08631	1.8125	2.70026	3.04444	1.19799	2.35967	2.87004	3.28175	2.75925	2.58591	2.86488	3.20477	2.62003	2.83506	3.49448	3.74448	3.09328	3.81249	2.11804	2.27057	2.27023	3.26608	2.9921
ZFP36L2	5.31212	5.84498	5.25459	5.07772	6.30025	4.83561	5.95344	5.04673	5.09266	5.63335	5.78742	6.50041	6.85572	6.56072	5.84374	4.95125	6.67544	6.56193	4.42673	6.23111	3.68745	4.45548	4.65338	4.64427	6.10179	5.14654	5.68246	4.22845	5.69559	5.45717	4.4444	5.71681	5.42039	6.5278	4.95536	5.1626	5.78964	6.24529	5.84308	5.86659	6.69416	6.21801	4.71466	5.94605	4.80527	4.02711	4.65158	5.21539	4.35984
ZDHHC14	1.1802	1.34423	0.665939	0.549665	0.790143	0.547193	1.20839	0.426146	0.466204	0.906966	0.7721	0.744935	1.4216	1.31746	1.22455	0.772928	0.641035	1.28769	0.571206	0.907513	0.67154	0.183591	0.405591	0.561442	0.535165	0.444079	0.547517	0.297935	0.965542	1.06559	0.253658	0.751643	0.587093	1.38609	0.807505	0.539233	1.17959	2.24667	0.526835	1.09014	0.64679	1.59461	1.36304	1.26457	0.717971	0.812784	1.2421	0.540347	0.579433
ZBED2	2.5078	1.1608	0.487168	0.567073	2.21336	1.42127	0.399196	0.361541	0.917406	1.25766	0.419401	0.671777	1.49874	2.55681	2.68547	1.36464	1.78775	2.37968	0.752885	1.68362	0.608816	0.313676	0.289067	1.06009	0.683189	0.736487	2.61528	0.508902	0.951582	2.71223	1.9619	0.890863	1.49613	1.7176	0.593168	1.17217	1.82426	0.480479	0.831613	1.57314	1.63831	1.166	1.14773	1.07638	1.43658	2.06074	1.41448	1.27064	1.0275
VPREB3	2.32604	1.33361	1.29823	0.506883	2.0441	2.64711	2.91662	0.79153	0.581842	1.54419	0.615944	1.53659	1.20937	3.90527	2.48331	0.578378	1.83999	6.07946	0.802704	1.42825	2.04128	0.31657	1.42275	0.266974	0.875324	1.83736	2.14626	0.735018	2.44622	3.53009	0.438857	2.85883	3.11285	2.13907	2.81791	0.825527	1.3938	0.771493	1.71669	0.90439	2.46138	0.822399	3.15658	1.72938	0.816171	0.820742	2.86009	3.04355	0.941206
VNN2	2.06148	2.7595	0.81018	1.05724	1.40524	0.721924	1.19454	0.394488	1.62496	0.882499	2.29865	0.692965	1.03288	2.75592	1.32349	0.269822	2.04245	2.72554	0.993123	1.09819	1.02631	0.933211	0.556376	0.255336	1.05333	1.6569	2.74176	0.183734	0.813662	2.03785	1.53914	2.0052	3.39457	2.28028	1.70908	2.07728	2.3299	1.03581	1.7174	1.80833	1.64244	2.35554	3.15558	1.36735	0.461021	1.13378	1.5641	1.11089	1.28732
UGDH	4.74525	7.85903	6.26119	6.4426	5.69221	4.54735	5.49297	7.14982	4.64513	5.33853	5.58319	4.91301	3.93543	3.46636	7.45687	4.30534	5.17221	3.74943	5.36451	5.0365	5.41744	4.23605	7.09269	3.48562	5.65415	4.24245	5.09071	4.30969	4.07231	4.64562	7.11709	6.92592	3.46637	4.58068	4.15899	4.39511	3.84497	4.90546	4.53965	5.15083	4.20429	4.84106	4.7594	4.58404	4.59535	4.50759	4.50936	6.29538	7.27375
TTC7B	1.51838	0.40065	0.636793	0.493142	0.517127	0.332083	0.899101	0.607004	0.36172	0.837846	1.10167	1.16427	0.422964	0.616479	0.596519	0.219191	0.574999	0.738433	0.550669	0.597983	0.269479	0.439959	0.548973	0.433466	0.397371	0.684364	1.08928	0.76985	0.808951	0.607284	0.320891	0.420827	0.661635	0.390968	0.576391	0.741725	1.06737	0.970171	0.464536	0.947232	0.912427	0.766203	0.938935	0.590897	0.789066	1.52016	1.31157	0.404022	0.831055
TSPAN32	0.356921	0.693153	0.768971	0.218613	0.933545	0.233784	0.948534	0.343326	0.590693	0.600494	0.16967	0.400136	0.228613	1.27091	0.456084	0.644429	0.608953	0.592944	0.426303	0.263021	0.580926	0.546335	0.24593	0.258403	0.149301	0.325564	0.319427	0.0621196	0.311992	0.872617	0.228396	0.369496	0.958284	0.140999	0.427355	0.940328	2.18164	0.247663	0.334003	0.797927	1.38525	0.428665	0.45824	0.708791	0.347653	0.108927	0.468386	0.389927	0.28014
TRPM2	3.65799	2.37407	1.49994	0.742805	2.06138	1.15398	1.13439	2.3764	1.20514	1.23873	1.59441	1.49607	1.12552	1.91202	2.41159	1.35692	2.08605	1.73493	1.72279	1.12805	1.21285	0.526942	1.07856	3.10795	2.19303	1.2089	2.20769	0.270505	2.04321	2.01813	1.08913	2.63655	1.64792	0.526504	2.07023	0.669123	2.34755	2.04453	1.05104	3.06155	2.32637	2.37428	2.26031	2.70777	0.965832	2.30422	1.98581	0.710136	1.13425
TRAP1	4.01837	4.07254	3.44487	3.82774	3.7598	4.74641	4.10893	4.22602	2.83044	3.51303	3.62068	3.54066	2.82628	3.08556	3.61818	4.5125	3.99114	3.14997	3.78972	4.04508	4.86917	4.35285	3.77977	2.72103	3.33698	4.18964	3.80621	3.90143	3.38251	3.79646	3.53211	3.90375	3.02815	3.49982	3.38804	3.81698	4.03193	3.58419	4.25041	3.42982	3.83901	3.28651	3.33792	4.0898	3.64906	3.37658	3.44602	3.70666	3.61722
TRAF5	2.00648	1.47457	1.84821	0.885014	2.61933	1.50574	3.13005	2.34231	1.4982	2.08273	1.265	1.28734	0.934617	2.83267	1.82999	2.0395	2.45553	2.45954	1.99406	2.15672	2.06908	1.96415	0.776279	0.730949	1.26295	1.58912	1.09064	1.44796	2.11117	2.4576	1.60235	1.09958	1.8323	1.76366	1.97456	1.31648	2.3452	1.71022	0.877755	2.29157	2.56323	1.64294	1.95758	1.62133	1.98969	1.18381	2.94464	1.10406	1.6987
TOX	1.76965	1.15846	1.5265	2.03302	1.4797	2.29181	1.63326	0.964068	3.41279	1.64917	1.29629	0.940144	1.48877	1.79246	1.05404	0.530293	1.76512	2.7948	1.08139	2.21053	1.02351	2.61157	1.7025	1.41916	1.50223	3.08948	0.394391	0.279216	2.66894	2.19533	2.1018	1.12769	2.52718	0.963871	1.74853	1.32487	2.00251	1.55615	2.31123	1.62515	2.33688	1.58708	1.45026	0.87568	2.59324	0.627804	4.48934	1.60036	0.731715
TNS3	5.01398	4.09355	3.46199	3.46662	4.37251	3.31634	3.7828	3.2441	3.47255	4.57207	3.97345	2.54861	3.32293	3.401	4.7033	3.77443	4.74053	3.78753	4.09406	3.80274	2.23763	3.45454	3.09275	3.29214	3.4625	3.3685	4.37221	4.11176	4.54533	4.02192	2.35705	3.13062	3.53329	2.76001	3.13983	3.16794	4.44551	4.28899	3.53436	4.03521	4.23959	4.03275	3.52056	4.63237	3.51895	4.38572	4.17901	2.82563	3.30486
TNFRSF9	1.90346	0.900922	0.393245	0.620531	2.04517	1.06134	0.523297	0.227778	1.46205	0.974371	0.322736	0.889533	0.198971	0.829802	1.63549	2.64839	1.43884	1.97525	0.887225	1.04039	0.536412	0.245119	0.286083	0.938256	0.396779	0.768054	1.08104	0.642558	0.590948	1.57372	0.354948	1.12289	1.51959	0.375511	1.00477	0.118441	0.610905	0.675441	0.758404	1.24272	1.84753	0.60706	1.53168	2.72648	2.02094	1.03123	1.19095	0.649191	0.657907
TNFRSF4	2.23152	1.58317	2.55865	1.39446	2.31087	1.89296	2.53591	2.4175	1.68289	1.90727	1.85213	1.73721	1.01224	2.91522	1.91291	2.17983	1.66211	3.31013	1.54994	1.4891	2.86284	1.08634	2.50579	2.00078	1.32035	1.51144	1.60801	0.817141	1.42828	2.46685	1.89466	2.29242	2.38497	1.82603	2.65968	0.896964	2.57807	1.72232	1.62944	2.43328	3.49518	1.19475	2.04979	2.81447	2.63148	1.44155	2.42901	1.54416	1.10993
TNFRSF17	3.42773	2.74276	2.15633	1.02405	0.717172	1.51857	2.25516	0.934732	2.44814	1.08681	1.14	0.421658	0.695063	3.31372	1.73559	0.14748	3.45037	4.40744	2.20263	1.00301	3.18922	1.33185	1.70252	0.214385	0.262051	1.96487	1.0823	0.304009	2.5281	4.22409	0.443876	3.79557	3.667	1.76944	3.23643	0.630136	3.34008	2.03874	3.4908	0.791494	2.04554	0.188706	3.06128	2.3344	1.96549	0.78425	3.61799	1.93012	2.66266
TMEM176B	6.39272	6.27219	7.0975	7.04278	5.85792	5.89323	7.62713	5.82476	5.72679	5.64425	7.72689	5.01569	6.21569	6.2875	5.86045	5.44706	6.05201	6.77637	6.44935	7.08461	4.08064	3.4506	6.34863	4.95288	4.98655	5.08817	5.01488	3.81217	4.87648	6.45412	5.35918	5.79977	7.05765	5.58042	6.78821	4.12588	5.99306	4.72853	5.60024	6.94833	5.85625	6.24697	6.22963	6.03268	4.10529	5.44635	7.53126	7.24975	4.95215
TMEM156	1.58739	5.18228	0.870983	1.84036	0.869077	0.709133	1.69182	0.339346	0.921162	2.24882	0.535291	0.279737	0.623115	2.00268	1.49157	1.39624	3.64927	3.21384	1.68193	1.0048	0.943709	1.96225	0.744496	1.19577	0.417119	1.18843	0.659322	1.5853	1.55595	2.08377	2.52722	3.28499	2.33099	0.707815	1.44288	0.392372	1.57081	0.663795	1.66809	1.27652	2.68008	0.487966	1.15517	1.2988	3.81242	0.533908	1.45368	1.004	1.78561
TM6SF1	1.17012	0.460729	1.23414	0.5122	1.3011	0.908909	0.980501	0.846285	1.66734	1.52509	1.29339	0.665706	0.711386	1.36654	0.941191	1.12151	1.96926	1.48032	1.28657	1.45659	0.31403	0.493433	0.771004	0.567088	0.363922	1.91103	1.2428	0.363675	1.5139	1.4056	1.42665	0.998255	2.44989	0.370374	2.6667	0.816522	2.07562	2.35309	1.2574	1.6394	1.43888	1.58312	2.08156	1.67825	0.388619	0.382308	2.57679	1.022	2.7178
TLR6	1.67841	1.33399	0.732608	1.21355	1.23962	0.685353	1.19596	0.225108	0.521213	1.14447	0.713523	0.357546	1.22511	1.34809	2.27391	1.05431	1.26896	1.65186	0.932551	0.959926	0.785554	0.409919	0.535601	0.723042	1.29255	0.970629	1.0016	0.771571	1.15009	1.66075	0.558072	1.66575	1.2112	0.844654	1.34878	0.774211	1.23982	0.625077	0.446542	1.26764	1.33126	0.824925	0.758408	1.34762	0.584768	2.00622	1.15082	0.786565	1.24453
TLR10	1.0561	0.733142	0.726284	0.235864	1.24538	1.37416	1.52836	0.318113	1.15676	0.674466	0.365508	0.0738189	0.405964	2.06691	3.2999	0.715493	1.17421	3.45418	0.611011	0.143172	0.235634	0.213774	0.296262	0.80587	0.183694	1.58434	0.425646	0.0559933	1.16902	2.11972	1.09678	0.985949	2.33899	1.03322	0.876641	0.174346	1.18424	0.366	0.947153	1.04986	1.02346	0.567175	0.865248	0.966544	0.344943	0.184017	0.863434	1.66439	0.628696
TLE4	1.3417	0.803483	1.5062	1.62322	1.41168	1.63637	1.46686	1.56964	1.65386	1.61171	1.05295	3.01246	1.9873	2.00668	0.909232	1.35294	1.22815	1.83115	2.81462	1.22979	1.6994	1.51303	0.881901	0.714741	1.63689	2.74064	1.46865	0.97157	1.44026	2.12033	0.3347	0.891739	1.75232	1.95963	1.82354	2.47647	2.01516	1.53121	1.83114	1.70867	1.81674	2.54298	1.707	0.994551	0.659638	0.575809	1.89284	1.56754	1.76131
TLCD1	2.80093	6.72705	5.00004	4.02778	3.9946	4.77119	4.58013	3.69145	3.02951	4.93985	3.64605	3.76648	3.88816	3.17624	4.1313	4.25241	4.50479	3.46404	3.98628	4.88106	4.49197	4.40262	5.97954	4.26716	4.70009	2.62064	2.82485	5.46861	4.56077	3.81621	4.68213	4.97424	3.16916	3.73898	4.14914	3.44129	4.32645	3.82169	4.07656	3.1352	4.36083	3.40667	4.87368	4.69626	5.12781	3.90563	3.16237	4.6741	4.43359
TIAM1	1.40849	0.563741	1.02478	0.504023	1.07768	0.926515	0.675303	0.558853	0.614428	1.28651	0.87223	1.71285	1.07204	1.50613	0.946099	0.795491	1.33358	1.60569	1.69026	1.49941	0.568471	0.407508	0.753567	0.693483	0.631268	1.64861	1.48797	0.443199	2.17048	1.56063	0.33974	0.731219	1.28452	1.25066	0.73132	1.61679	1.96767	1.69386	0.85624	1.48506	1.86165	2.09566	0.850071	1.95569	1.23844	2.63585	2.21633	0.718865	0.869613
TFB2M	4.60823	4.62346	3.8615	3.80181	3.32941	3.75267	3.95943	4.17754	4.19586	3.81543	4.26544	3.01529	2.69703	2.85464	3.76355	3.61647	4.26882	3.66694	3.60975	4.22873	4.83888	4.51695	4.05761	2.5694	4.1553	4.52694	3.56513	4.24964	4.01807	4.09216	5.60277	3.83756	3.83795	3.77015	3.35165	3.07988	3.40321	3.64436	4.23119	3.91915	3.3773	3.30403	4.21936	3.19051	3.53932	3.57705	3.8029	4.63234	4.10802
TDO2	2.70408	0.526513	0.298068	0.97639	1.28455	0.422941	0.905822	0.390186	0.61436	0.672698	0.790761	2.34242	0.0403364	1.0131	1.5715	0.413015	1.07691	2.63386	0.578427	1.32116	0.492824	0.413293	0.660217	0.116041	1.27512	1.04042	0.702547	0.970969	0.533382	1.13754	1.64644	1.17273	0.832867	0.560415	0.41503	0.176001	0.797781	1.34063	1.26662	1.41312	2.09628	0.595005	0.602599	0.945153	0.374642	0.847367	0.650788	1.72403	0.779865
TBC1D2B	3.04662	2.51884	3.16555	3.38655	2.85553	2.66435	2.72542	2.32733	2.12057	2.73436	2.84429	1.68469	3.08285	2.87112	2.70427	2.24043	2.91604	2.64672	3.36398	2.77197	1.59132	3.12183	2.18627	1.94777	2.08812	2.77372	2.85918	2.05316	3.15361	2.98798	1.32617	2.00999	2.79782	2.25178	2.30163	2.96933	3.36459	2.92756	2.11435	2.64726	3.0393	3.23579	2.51409	2.59274	2.63334	2.89274	2.85476	2.26476	1.99979
TBC1D1	3.01776	2.56968	2.3679	2.04444	2.08884	1.86436	2.3555	1.53338	1.97043	2.97567	2.20288	3.62111	3.26514	3.02224	3.44797	2.42937	2.64119	3.09043	2.24905	3.0014	1.32196	1.77201	2.05736	1.69095	2.58532	2.0056	2.12816	1.72322	2.07689	2.92087	1.47346	1.83824	2.04021	3.48271	2.04688	2.29842	2.71568	2.67335	1.72508	2.60182	2.61046	3.3321	1.93922	2.48055	1.1469	3.82661	3.64775	1.53397	2.25638
TALDO1	5.81134	5.79458	7.14776	7.19388	6.25333	6.61153	7.0872	7.91023	6.02658	6.38708	6.02673	6.31245	6.10882	5.724	6.17221	5.37834	6.14778	6.22809	6.12624	5.79205	6.75402	5.49069	7.94094	6.21415	7.32296	6.05331	5.68051	6.03467	5.8489	6.37125	7.52715	7.21642	6.15137	6.38921	5.90389	6.39014	6.23997	5.8412	6.69709	6.70642	6.06742	6.18336	5.77403	6.45093	5.71676	7.36373	6.69034	7.99476	7.08847
STX7	1.85659	1.61074	2.00868	2.5916	1.82549	2.01567	2.27995	2.05118	2.1166	2.16906	1.94323	2.36479	2.56842	2.61803	2.31555	1.54155	2.0126	2.65359	1.94742	2.59457	1.71008	1.91186	1.89757	1.57208	2.29908	2.52799	2.26316	1.5469	2.19104	2.4977	2.33837	2.65874	2.96351	2.70294	2.1563	2.1009	2.45209	3.33166	2.7293	2.42571	2.17402	2.92695	2.61534	2.29159	1.41585	2.67261	2.20778	2.45521	2.77709
STX2	2.74062	1.97236	2.08689	1.69675	3.12964	1.60343	2.91835	2.07012	1.77555	2.5982	2.75575	2.12753	1.74916	2.81612	1.89123	2.58733	1.86215	2.41575	1.95728	2.8719	3.00413	2.41281	1.85688	1.59308	1.37258	2.15815	2.22069	1.27215	2.64252	2.85183	2.21048	1.59323	2.59699	1.7936	2.67051	2.72628	2.79396	2.24523	1.79572	2.64787	2.9906	2.50242	2.20855	2.41225	2.54277	1.69729	3.53094	2.17141	1.09309
STK4	3.33725	2.93251	2.5642	2.45241	2.88576	2.31202	2.67408	2.15482	1.84682	2.27078	2.43787	2.99165	2.68457	2.74458	3.1569	2.32799	2.81254	3.27773	2.67862	3.05698	2.1449	2.77773	2.1349	2.54937	2.40442	2.98389	2.56268	2.04115	2.46819	3.32924	1.76989	2.13217	2.98157	2.41426	2.53853	2.15433	3.07164	2.61916	2.19342	2.81963	3.15761	3.1691	2.80732	2.58331	2.12001	2.52606	3.47462	2.25805	3.17264
STK10	3.05099	2.45197	2.31826	1.88476	3.16557	2.40905	2.62035	1.63834	1.66211	2.81676	2.28025	1.80595	2.92737	3.05556	2.89975	2.52177	2.91114	3.25474	2.64776	2.78962	1.60268	1.69157	1.61033	1.7776	1.75323	2.53751	3.46808	1.77733	2.40083	3.26664	1.10857	2.14323	2.5174	2.93796	2.18011	2.13643	3.32675	2.74614	1.81871	3.07936	3.09607	3.61337	2.3552	2.82475	2.22745	2.31793	2.62189	1.92447	2.04025
STAT5B	3.53835	3.12305	4.00751	3.20143	3.7581	3.50951	3.93259	3.2638	2.79884	3.18094	2.95058	3.56917	3.18731	3.53411	3.27231	3.27559	3.54695	3.77316	2.74365	3.97986	3.53313	3.44365	3.01513	2.04346	2.96158	3.81273	3.06872	3.14158	3.24359	3.68521	2.18782	3.21164	3.4081	3.18093	3.56751	3.59802	3.79334	3.25627	2.88597	3.29123	3.88129	3.52995	3.69052	3.30622	3.2784	3.1252	4.21517	3.3154	3.53049
STAT5A	3.55234	2.33823	2.4098	2.17458	3.13354	3.16433	2.83074	1.95121	2.59967	3.06431	2.23131	3.25367	2.90214	3.56427	3.16988	2.06848	2.90409	3.65945	2.65334	2.90624	1.84683	2.02713	1.56391	2.29086	2.22033	3.17112	2.86162	1.79643	2.99219	3.58767	2.56461	2.40043	3.01206	2.55683	2.14328	2.72321	3.66016	2.65125	2.52972	3.17493	3.44031	3.26898	2.55928	3.32694	2.26236	2.63039	3.66426	2.326	2.51836
SRP9	6.28311	6.17958	6.7379	6.52702	6.41935	6.15829	6.17384	6.91052	6.97407	6.58951	7.14186	6.65585	6.36518	6.51604	6.58702	6.37621	6.75332	6.26645	6.27247	6.89309	7.10875	6.87144	7.17976	6.3899	6.90225	7.38582	6.28019	6.70874	6.80638	6.91308	8.54136	6.37889	7.13206	6.62241	6.76116	5.74808	6.17124	6.1342	8.01625	6.6581	6.23143	6.11433	7.04567	6.58557	6.55011	6.19674	7.8879	7.60581	6.92422
SPR	4.13449	6.00809	5.28744	5.46233	4.83354	5.4333	4.53905	5.24944	5.30016	4.99117	4.41538	4.40851	5.48586	4.94691	5.10729	5.8604	4.80482	4.89171	4.88653	5.14532	4.47017	5.1416	5.92805	5.64775	5.95375	5.47005	4.52911	5.00766	5.43389	3.82694	4.94236	6.18496	5.21571	5.27234	4.47432	4.63077	4.59409	4.78054	5.30952	4.22987	4.39468	4.89812	4.80689	5.09524	4.81944	5.02992	4.25578	6.23433	4.48086
SPOCK2	3.61254	3.81358	3.93309	3.35137	3.59865	3.80228	3.26933	3.22221	2.83599	2.76961	3.13186	4.69833	3.12483	4.47448	3.40293	1.99324	3.79198	5.08989	2.67256	2.83145	2.86512	2.6302	3.49063	1.14829	2.89078	2.88917	2.92915	0.808398	2.06394	4.44157	1.11118	3.12443	3.73263	2.85291	2.93165	3.28617	5.12165	3.15285	2.33361	3.84586	4.32671	4.16878	3.53126	2.98796	2.57087	5.28957	3.37769	3.49325	2.75137
SPN	2.3995	2.26655	2.28211	1.70024	2.61829	2.10784	1.64707	1.2959	1.76321	2.96155	1.17383	0.905024	1.96228	2.64713	2.14239	2.11011	2.84288	3.00751	1.62602	1.91548	0.971954	0.978079	0.912742	1.56183	0.929777	2.91158	1.88136	0.713221	1.99813	3.21497	0.600484	1.42641	2.76198	1.26444	1.35273	1.65258	4.22915	1.98013	1.56969	2.48083	2.99342	3.1494	1.74749	2.18801	1.20348	0.904682	2.49349	1.65998	1.59774
SPINT1	5.22642	4.93118	6.82485	6.42698	5.9318	6.1823	5.49503	5.25322	6.18806	6.4044	6.20979	5.1502	7.70342	6.80079	6.19769	6.46091	5.66312	6.23187	8.08008	6.30185	6.83901	6.22737	5.98486	6.25773	6.8309	6.93132	7.32753	7.09631	6.16665	5.57026	5.20717	8.02447	4.52221	7.01187	6.31396	6.05618	5.64203	6.76494	5.76634	6.83064	6.41829	6.81463	5.90916	6.13157	6.37444	7.08712	5.52576	6.33444	7.95329
SPIB	1.36344	1.11888	0.847239	0.416749	1.2718	1.48151	1.55573	0.319583	0.470277	0.721186	0.270197	0.61997	1.29187	3.61618	0.622836	0.441893	0.797547	4.2644	0.529368	0.261175	0.359986	0.478531	0.349876	0.388428	0.199902	1.99275	0.168948	0.0317847	0.529151	3.09522	0.100804	1.05529	1.56411	1.66357	0.649291	0.273878	1.05021	0.59987	0.943539	1.13535	1.27695	1.71888	1.13339	0.914772	0.494619	0.308288	0.343735	1.61209	0.469143
SLC9A9	1.94578	1.06223	1.64965	0.981049	1.40748	1.28613	2.115	0.889044	2.15438	1.16162	1.71874	0.858008	0.699679	1.92342	1.5326	1.53192	2.01062	2.62329	1.28942	1.19881	1.1679	0.7826	1.30684	0.93628	0.560529	1.37013	1.13649	1.78904	1.36086	1.87895	1.42786	1.49132	2.53181	0.709484	0.94065	1.57364	1.80595	1.50142	1.83949	2.11402	1.61921	1.32984	1.40942	1.56766	0.775862	0.941257	1.80396	1.92027	1.39194
SLC9A7	3.00542	2.73496	1.47878	1.53521	2.92632	0.995246	1.57545	1.7235	1.2946	2.39709	1.60709	1.34864	1.8137	1.92878	2.14035	2.46353	2.83069	1.62996	1.92693	1.92904	1.10356	1.6304	1.00971	1.32882	1.12401	1.94596	2.6844	2.88923	1.74845	2.03625	1.23989	1.2494	1.28537	1.25752	1.18713	1.2807	1.61913	1.36619	1.05622	4.54336	2.13907	2.6032	1.4486	2.13739	2.24235	1.7599	2.30255	1.25173	1.50411
SLC8A1	0.832438	0.405441	0.639731	0.324064	1.07647	0.68252	0.586918	0.27866	0.534532	0.81876	0.629898	0.713342	0.367689	0.750002	0.881721	0.662865	1.13953	0.855036	0.538531	0.626628	0.556248	0.483059	0.352475	0.583423	0.294407	1.04672	1.03842	0.383507	0.981243	1.14977	0.282418	0.402609	0.850867	0.142247	0.666035	0.461624	1.05208	0.694205	0.562048	1.35757	0.851773	0.96504	0.949079	0.993209	0.32212	0.730389	1.1312	0.460859	0.73994
SLC4A7	1.94314	1.27325	1.17397	1.28416	1.98613	1.65385	1.14069	1.21295	1.84439	1.36248	2.08319	2.36446	0.644319	1.80195	2.1394	1.19072	1.338	1.68235	1.72478	1.75599	1.62676	2.51767	1.21525	1.1257	1.18293	2.71549	1.54491	2.2655	2.29005	1.84582	1.5635	1.12651	2.14964	1.24293	1.94188	1.4639	1.5697	2.39748	1.48607	1.96593	2.14621	1.29041	1.2332	1.93419	1.33097	0.743245	2.35337	0.777079	2.26849
SLC36A1	2.28066	1.83764	1.53434	1.22448	2.11972	1.3692	2.13532	1.2104	1.06027	2.19002	2.24224	1.93408	1.58323	1.36538	2.13327	1.47061	2.08689	1.41293	2.17882	1.81521	0.976453	0.856998	1.03329	1.4987	1.10945	1.75147	2.43863	1.13228	1.78286	2.35756	0.822028	1.03909	1.55588	1.25428	1.87217	1.55257	2.29582	2.00995	1.02527	1.93102	2.18536	2.6808	1.40819	1.58973	1.34206	2.40635	2.6657	1.09806	1.58192
SLC35B1	3.62695	3.71307	3.81157	4.12636	3.52218	3.34172	4.26116	3.58467	3.65518	4.19813	3.89662	3.84345	3.51276	3.51549	3.58296	4.03652	4.01234	3.65669	3.81462	4.10339	3.57268	4.39491	4.01806	2.77995	4.12351	3.88948	3.28286	4.50065	3.37138	3.83423	3.65406	3.7921	3.57483	3.35512	4.20167	3.1791	3.23017	3.28767	3.47521	3.64002	3.85364	3.19471	4.40502	3.81479	3.75576	3.03138	3.58733	3.84223	4.71047
SLC2A6	3.59576	1.9567	1.68545	0.898749	2.58367	1.45602	2.26382	1.26868	1.22129	2.20406	2.11346	1.92463	1.70719	2.62661	2.32206	2.20795	1.78169	2.96596	1.25575	1.23264	2.10874	1.57367	1.07749	2.59461	0.840615	1.35292	1.49768	0.265487	2.17627	3.25899	1.3047	1.81442	2.03422	2.37811	2.45531	1.45929	2.5296	1.168	1.0629	2.31477	2.32597	1.50382	2.62611	2.40492	2.64646	1.98079	3.3377	1.34137	1.30174
SLC25A30	1.5125	2.56112	1.78742	1.5136	1.62384	1.8041	1.43405	1.50938	2.16315	1.49548	1.33374	2.24949	1.42952	1.7416	1.80004	1.01006	1.58835	1.76245	1.86016	1.1133	0.713627	1.54974	1.64556	1.5432	1.41011	1.99897	1.3157	1.09555	1.98564	1.81529	1.4624	2.13836	2.16341	1.28554	1.48193	1.84934	1.9558	2.39321	2.36036	2.16109	1.33808	1.71014	1.49843	1.42103	1.43201	2.88484	1.70765	1.75133	1.31774
SLC16A6	0.583148	0.642042	0.433723	0.625517	0.682434	0.692558	0.486754	0.255124	0.637367	1.17593	1.78666	0.746358	0.259578	1.16591	0.813324	0.537922	0.997205	1.037	1.00454	0.998168	1.79692	0.442915	0.36661	0.299488	0.586261	0.463692	0.506214	0.30431	0.819709	2.02567	0.489896	0.472597	0.802546	0.443181	0.978281	0.964295	1.7823	0.770567	0.471385	0.681338	1.64805	1.22576	1.01288	1.14034	0.583639	1.73479	0.933985	0.409395	0.695614
SIDT1	0.678987	0.417955	0.664792	1.04777	1.68586	1.77243	0.834973	0.234486	0.570044	0.375543	0.852884	0.468049	2.4008	2.07382	1.36308	0.651739	1.50345	1.85116	2.54038	0.83889	1.17116	1.23799	0.369098	1.124	0.839465	1.25694	2.51574	1.42706	0.532398	1.51497	0.21592	0.559089	1.40562	1.25888	0.823873	1.14958	1.5773	1.52879	1.3453	1.60809	1.5799	2.36511	1.022	2.08922	1.78966	0.266622	0.620816	1.01696	1.03518
SH3BGRL	4.86442	4.47935	5.85546	5.73029	5.31043	5.18603	5.14078	4.3359	6.12696	6.13354	5.05888	4.70179	5.29396	6.23757	5.39474	4.98746	5.44121	6.55111	5.6991	5.74057	5.2306	3.25028	5.19867	5.24582	5.00486	5.54713	5.71468	5.59855	5.32675	6.09536	5.07826	5.15378	6.61992	4.92778	5.23313	5.05708	6.01706	5.29231	6.51898	5.62663	5.64647	5.53787	5.20786	4.8121	4.43469	3.81904	4.72977	5.9875	5.54088
SERPING1	7.04478	7.21047	6.64463	6.06414	6.36975	5.46999	7.04432	5.85239	6.01743	6.54667	6.06409	5.74763	5.51058	7.4786	6.77815	4.49132	6.82972	7.14997	6.21925	6.85822	5.595	4.57431	5.39717	4.9431	6.61886	6.16389	6.69957	5.07811	6.56861	7.16528	4.11658	6.47887	6.80584	5.64144	6.63003	6.00633	6.87454	7.72961	6.49021	6.98023	7.04834	5.93122	6.58264	6.08752	5.65094	8.13143	6.50155	5.78668	6.18936
SERPINB9	5.28845	3.3498	2.42895	2.40958	3.51968	2.44513	2.72836	2.19798	3.16538	2.92737	2.87319	2.48949	1.94737	3.72002	4.75102	2.41667	3.16065	4.51756	3.27749	4.08183	1.75771	2.44849	2.0901	2.72265	2.50626	2.82622	3.25797	0.883822	3.19724	3.62287	1.78456	2.66707	3.47038	2.71449	2.31949	2.0295	3.05756	3.01743	2.25782	3.6697	4.16365	3.60963	2.41602	3.38891	1.77084	5.67193	2.95543	2.58741	1.76824
SEL1L3	4.73181	3.86588	4.85284	4.54489	4.66745	4.95383	4.42643	4.7278	4.54611	5.20761	4.89758	3.04974	5.51145	5.07363	5.43229	4.74076	5.44056	5.10447	6.92457	5.15588	4.53627	4.04095	4.99566	4.52505	4.00375	4.94052	5.6469	4.53832	4.3712	5.31528	4.17348	3.99997	5.09506	5.2962	5.34585	4.46177	4.38102	5.01566	5.33289	5.40506	5.02761	5.68758	5.96469	4.45939	3.77962	3.6516	5.2897	4.58134	5.81634
SCAMP5	3.01706	1.90474	1.71862	1.35556	1.72379	1.29564	2.18743	1.87437	1.45114	1.35576	1.65206	2.16797	1.67542	2.66714	2.25774	1.77139	2.05188	2.56147	2.42039	2.14047	1.86033	0.796726	1.62811	2.48183	1.5097	2.26497	2.30877	2.38059	2.33539	2.56177	0.715581	1.89782	2.77578	1.74451	2.69051	1.94361	2.06271	3.12102	1.74405	1.43337	2.79875	1.49622	3.13336	2.26143	2.68727	1.63507	4.92014	1.65379	3.25509
SCAMP3	5.40103	5.5021	5.67468	5.10822	5.34989	5.30973	5.99782	5.64286	4.63692	5.48471	4.89757	4.91527	4.9795	4.91138	5.07955	5.4495	5.3438	4.98073	5.28605	5.0504	5.23079	5.06739	5.69777	4.98763	5.59827	5.66179	4.95657	5.711	5.69815	5.61971	5.42095	5.56078	4.72124	5.50963	5.25501	5.06657	5.26619	4.56745	5.11402	5.44876	5.35795	4.79067	5.81838	5.57332	6.27617	5.41835	5.31195	5.86205	4.72775
SAMD9	3.02372	1.89276	1.49085	1.85441	3.13997	2.04082	1.34318	0.754951	2.14355	1.4981	1.27199	1.80381	4.85867	3.10138	3.76595	3.60147	2.54625	2.7135	2.272	2.59809	0.764793	1.97832	1.07043	1.4962	2.56879	1.83603	2.1302	2.16952	2.43133	2.86701	0.88728	2.79312	2.05609	3.11746	1.74605	2.03768	2.08579	1.83979	1.85261	4.03923	2.27337	4.00663	1.44014	2.43299	1.38705	3.29321	2.44807	2.15498	1.58719
RTP4	2.8786	1.79994	1.64506	1.89786	2.29191	1.32355	1.55548	0.916896	2.58614	1.53578	1.17267	1.46667	4.25616	4.16971	4.1437	2.62045	2.64837	3.4335	2.98599	2.11405	1.30476	1.00236	1.19672	1.30555	3.33181	1.97547	1.88994	1.74958	1.29402	3.30248	1.63845	3.42876	3.01168	3.78234	1.46896	2.89257	2.88808	1.93521	2.12639	3.69693	2.47451	3.6135	2.51541	2.47777	3.30802	3.78495	2.24634	1.72599	1.84421
RTN1	1.62651	0.52397	0.808712	0.327739	1.35723	0.741275	0.784648	0.457034	0.990535	1.62314	0.543432	1.50444	0.292882	1.50729	0.719584	1.26899	1.72382	1.60395	0.727959	0.843267	0.410274	0.276111	0.270747	0.382952	0.199856	1.68665	0.951806	0.244043	1.39083	1.14417	0.421489	0.702514	1.48176	0.298622	1.05083	0.792501	1.71202	0.822258	0.910693	2.15137	1.42372	0.907378	0.773042	1.46904	0.295851	0.372172	1.30412	0.748124	0.707336
RNF125	0.941259	0.913917	1.37977	1.7851	1.63465	1.42163	0.978742	1.01747	0.849514	1.10407	0.912897	0.539603	1.59268	1.24009	1.47131	0.337407	1.50022	1.68142	1.22758	1.22676	1.34196	2.52815	1.3649	1.13359	1.11329	1.30768	0.640406	0.188029	1.00724	1.8104	0.878029	0.539022	1.58991	2.02207	0.910773	1.12656	1.73441	1.51576	0.934305	1.48523	1.47921	1.89059	0.718497	0.691776	1.32041	0.603231	0.814861	1.07894	0.794576
RGS1	3.79341	4.52829	2.58143	2.45159	5.63342	4.36673	5.01602	3.92523	6.58467	3.18804	3.8415	4.07582	1.75118	5.04319	4.39142	4.82232	6.59051	4.9209	4.47164	4.9133	4.25473	3.30447	1.76876	5.74655	2.2425	3.09318	5.0704	2.43324	5.49845	4.33335	5.48874	5.36707	6.06418	3.05432	4.25528	1.84914	3.9892	4.14967	5.75912	4.47056	6.78889	2.59078	3.69975	5.33394	2.43322	3.0455	2.47814	3.8504	3.49346
RCSD1	2.53931	2.12429	2.48806	1.59142	2.37937	2.12022	2.19414	1.4724	2.15969	1.70447	2.01564	1.19688	1.20335	2.75309	2.07491	1.0073	3.0599	4.01203	1.59739	2.25967	1.08719	1.38876	1.85556	1.13748	1.00504	2.04404	1.58124	0.489991	2.17552	3.17788	1.52886	1.93815	2.92978	1.49371	1.75067	1.43793	2.76013	2.01884	2.08726	2.73489	2.9708	2.42535	1.95086	2.29481	1.19604	0.994332	2.42432	2.13064	1.71132
RCBTB2	1.80124	1.34478	1.9415	1.6071	1.85449	1.68329	1.95759	1.70658	2.07389	2.22807	2.64135	2.88805	1.78643	3.2531	2.0644	1.79824	2.3786	2.53844	2.72669	1.7347	0.891914	2.29955	1.68868	2.11334	1.17971	1.99103	1.92534	1.26234	2.43309	2.33461	2.04571	1.58043	3.32656	1.65173	1.94774	2.83297	3.71643	2.33851	3.06003	2.61058	1.7999	2.28635	1.65237	2.01812	1.30431	1.32793	2.4108	1.95674	2.03216
RASSF8	1.87949	0.830857	1.49532	1.09025	2.78024	1.741	1.44822	1.07279	1.83848	1.86356	2.77559	1.07326	0.730247	1.55983	0.970065	4.03727	2.04868	1.97727	2.16531	2.75885	0.768362	2.37416	0.949249	0.936008	1.23951	1.7776	2.35896	2.10265	1.77076	2.28025	0.829185	0.912585	1.54	1.60821	1.44743	1.45109	1.83717	2.52982	1.90646	1.64205	1.82399	1.59542	1.58915	2.08502	1.53426	4.09354	0.891648	1.19893	2.09058
RASSF2	2.91185	2.17658	3.09659	2.0405	3.17944	3.13019	2.77434	2.29182	2.51256	2.67222	2.84189	1.98285	1.52967	3.48974	2.54004	1.96509	3.53052	4.35269	2.42785	2.42077	1.44575	1.91872	1.49256	2.45192	1.92414	3.9888	2.73538	1.73761	3.00851	3.82968	1.93319	2.20584	3.5965	2.3717	2.55877	2.52714	3.4856	3.02286	2.44826	2.86328	3.55762	3.14581	2.80693	2.68262	1.91134	1.33979	2.67088	2.88859	2.17376
RASSF1	2.92564	3.24377	2.81535	2.88245	3.54908	2.80761	3.56383	2.83812	3.07905	2.8153	3.33381	2.329	2.76057	3.64419	2.69196	3.15093	2.88425	3.30137	2.50954	2.94754	4.08974	3.7892	2.60569	4.09223	2.40641	2.85115	2.28657	2.04041	3.6376	3.50542	3.13856	3.17932	3.38427	2.84154	2.98085	3.02553	3.94728	2.07146	2.45469	2.68092	3.46695	3.03611	3.42909	3.69797	3.03241	2.396	3.21778	2.79737	2.29257
RASGRP2	0.72408	1.1836	1.64899	0.292913	1.40014	1.0299	2.48575	0.833244	0.729925	1.15997	0.810358	0.478551	0.396912	2.28808	0.736764	1.19881	0.973803	2.89121	0.752824	0.69013	0.449545	0.40481	0.70976	0.450875	0.43889	0.701588	0.312584	0.229489	0.750757	1.68649	0.401432	0.856984	1.82	1.23888	1.13562	1.49539	2.36537	0.624893	0.572626	1.47069	2.29309	0.959756	0.744211	1.17955	0.643066	0.522609	0.597531	0.973573	0.569048
RASA3	3.87026	1.72488	2.3836	1.52733	2.40571	2.05381	2.86589	3.40559	1.55775	2.66268	2.15039	1.84562	4.33489	3.24376	2.89211	1.39827	2.54413	3.33232	2.31812	2.47457	1.39522	1.16935	1.70706	1.54348	2.22036	2.08024	2.85294	0.9153	2.71255	2.9899	1.09648	2.21439	2.55759	3.52347	2.66959	3.0083	2.63597	2.25273	1.91461	2.64325	3.16674	4.23148	2.27738	2.37492	1.80273	3.45495	3.18295	1.76214	1.70457
RAB8B	3.13845	2.22913	2.63434	2.73074	2.6511	2.59178	2.15988	2.11492	2.93295	2.45843	2.93391	2.27375	3.68123	3.37864	3.13644	1.65632	3.05095	3.99065	2.16618	3.10338	1.49964	2.04788	2.33176	2.15717	2.41616	2.97051	3.5169	1.71511	3.34888	3.56046	2.75606	2.72863	3.81294	2.6261	2.48293	2.16152	3.03041	3.28868	3.26907	3.13578	3.0085	3.72421	2.74993	2.51258	2.12119	5.55889	3.23343	3.00769	3.3176
RAB37	0.671526	2.07772	1.06537	2.05034	0.838939	0.947658	1.31955	0.264052	1.91344	0.782385	0.591402	0.221836	2.00687	1.97095	1.89739	0.250629	1.33169	2.7569	1.80212	1.00334	0.425178	0.74502	0.57374	2.24296	2.1451	3.0106	1.48367	0.358304	1.6742	1.78798	0.57384	1.02188	2.62043	0.679149	0.834276	2.51732	1.8304	1.61118	2.01824	1.00145	1.96674	2.61291	0.753187	0.580515	2.01838	0.228592	0.838746	0.915591	0.854924
RAB25	4.76518	5.31397	6.8483	6.53755	6.02895	7.59828	6.26675	6.65493	6.87097	6.18447	6.23317	6.83045	6.87035	6.04423	5.71231	5.91109	6.21452	5.39874	5.76433	6.58885	6.65771	5.83583	7.40211	7.28033	7.0825	6.79454	5.88515	6.20527	7.32865	5.4219	7.33546	7.16051	6.44405	7.31392	5.84693	6.25043	6.01263	5.87746	6.5615	4.94176	5.8874	6.75388	6.39947	5.42735	7.03816	6.42381	5.5188	7.59224	5.66527
QKI	2.9901	2.25983	2.43072	2.34156	2.69767	2.30037	2.36359	2.30591	2.22991	3.033	3.10343	2.85283	1.67523	2.54449	2.85824	2.57382	3.2939	2.87721	2.53965	2.82332	2.75648	2.70655	2.30548	1.9423	1.85935	3.35228	3.37761	2.62997	3.12935	3.09607	2.57898	2.07949	2.94119	1.73714	2.95113	2.18288	3.13757	2.78046	2.63422	2.94207	2.95143	2.59306	3.50776	3.18979	1.91371	3.40947	2.08489	2.65117	2.42268
PTPRC	4.04611	3.74341	3.09028	2.64346	3.88961	3.45006	2.93514	1.82327	3.18723	3.09618	2.82974	2.18153	1.75956	3.71435	4.00726	2.67596	4.61073	4.96785	2.80248	3.17683	1.99486	2.30655	1.67451	2.15589	0.983076	3.67605	2.87614	1.00999	3.05546	4.95115	2.66211	3.35583	4.66551	2.41106	2.77345	2.36059	4.13008	2.80189	3.07979	4.29578	4.17925	3.90449	3.33328	3.83375	2.18597	2.17245	4.08224	3.01927	3.3204
PTPN1	5.09938	4.2177	4.15976	3.91871	4.54202	3.58136	4.50213	3.9321	3.19092	4.17766	4.62103	4.58148	4.35577	4.36612	5.05289	4.96083	4.93989	4.77664	4.3652	4.52098	3.9469	3.62635	3.27583	4.12862	4.39311	4.58473	4.6817	3.21829	3.85467	4.82622	3.7741	3.7902	4.26122	3.95525	3.83429	4.65293	4.95673	4.33304	3.98453	5.31053	5.52798	4.6041	4.55613	4.51352	5.02102	4.197	4.78798	4.02733	5.86001
PTK2B	3.28295	2.5949	2.81	2.59238	3.36338	2.76183	2.85236	1.8204	2.91625	2.46184	2.69712	2.15635	3.5455	3.37186	3.10763	2.1467	2.84391	3.78313	3.98395	2.73692	1.88133	1.87443	2.12722	3.7326	3.0154	3.59478	2.72497	1.19488	3.6393	3.76002	1.18223	2.4173	3.44625	2.99024	2.41067	3.39112	3.9022	2.5823	2.2394	3.1105	3.90766	3.4308	2.49074	2.73533	2.43308	2.46146	2.96079	3.0526	1.82664
PTGER4	2.49824	2.43809	2.43764	1.45398	2.22091	1.7018	2.33691	1.65261	2.27816	2.37391	1.78214	2.74151	1.41031	3.14078	2.33204	1.40495	2.89011	2.89762	1.52075	2.62004	1.07575	1.55722	0.84221	0.95544	1.01434	2.03747	1.63735	0.743401	1.98398	2.81424	1.37173	1.33661	3.19395	2.57649	1.09538	2.6845	3.12742	2.33752	2.08506	2.30043	2.65229	3.07973	1.72248	2.02401	1.32597	0.959108	2.12406	1.89178	1.58188
PTGER2	3.10409	1.1663	3.65425	1.12224	1.3839	1.02053	1.79259	1.27295	3.32183	1.80956	1.64355	0.494922	0.857602	1.59529	1.59063	0.285656	1.61278	2.21836	1.3552	1.9709	0.887838	1.0171	0.491592	0.263718	2.02661	0.90227	1.60912	1.56414	1.1824	1.84049	1.06346	1.24822	1.51803	4.60942	1.15375	1.88191	1.46453	3.53828	1.45377	1.97517	3.08109	2.35229	1.54885	1.37383	1.76052	0.671603	1.28331	0.6796	2.32397
PTGDS	5.4672	4.35471	5.44072	3.55947	4.18048	4.55673	7.2752	4.21148	4.57604	3.96122	5.27152	4.7705	2.42816	6.16996	3.81981	1.43039	4.98702	6.92828	2.83683	2.82763	4.2015	2.52539	4.44065	1.4983	3.95558	5.06617	3.47331	0.942875	5.03908	5.15341	2.82198	4.37318	6.10412	3.17381	4.65035	4.24306	6.83593	5.81057	5.81371	4.02815	6.00627	4.55348	4.50202	3.32679	3.11793	4.20208	5.5573	5.6006	3.7225
PSIP1	3.48864	2.722	2.92969	2.69237	3.29154	3.07467	2.55623	2.58505	2.47428	2.6609	3.47273	4.26079	1.87593	3.28085	3.05091	2.6872	2.8172	3.49186	3.31701	3.32355	2.88925	3.2383	2.30334	3.09328	2.42023	2.94438	2.61502	2.19502	2.72362	3.21513	2.59565	2.04542	2.65318	2.64947	3.01751	2.98322	2.99402	2.31642	2.68299	3.29588	2.76995	2.58494	2.29683	2.82677	3.82673	3.914	5.59007	2.4788	3.36694
PRR5L	1.77986	1.11291	1.35548	1.68221	1.32622	0.898059	1.39677	0.847241	1.21924	1.6539	1.33306	0.910417	1.62657	2.22916	1.12713	0.922784	1.27383	2.1262	1.73854	2.61742	0.501494	0.498627	1.00301	0.996712	0.547553	1.01146	2.14141	0.507527	1.60479	1.46303	0.925324	1.05428	1.90777	1.67027	2.0968	2.08144	1.61181	0.96987	1.97288	1.69545	1.47096	1.8356	2.55811	1.50924	0.986923	0.698704	1.03821	1.29977	1.11586
PRKCQ	1.35559	1.34029	1.04896	1.34807	1.25197	0.815071	1.03094	1.85184	0.986196	0.590303	0.82295	2.21145	0.682871	1.58974	2.36104	0.196708	1.50573	2.31652	1.01266	1.53225	1.44924	0.422968	1.55189	0.181176	1.86607	0.584548	0.149079	0.222082	0.744093	1.99668	0.129648	1.62335	1.53227	0.539079	0.834872	1.30592	2.13685	1.01174	1.04974	1.28028	1.82242	1.2708	1.17285	0.795961	0.448778	2.69051	1.44368	0.900036	0.703551
PRKCH	2.1233	1.88432	2.53352	2.20626	2.4707	2.23185	2.24503	1.59096	1.63328	1.88774	2.24633	1.10761	1.87794	2.53618	2.05801	1.23411	2.71941	2.86708	1.79338	2.0839	1.35411	1.79702	2.18595	1.35315	1.74303	2.1555	2.20169	1.11174	2.16904	2.83288	1.43604	1.87329	2.12185	2.2669	2.05682	2.3032	2.59534	2.42851	2.15622	2.10961	2.58773	2.42587	2.29679	2.09585	2.15161	2.34517	2.05967	1.97992	2.08433
PRKCB	1.75533	1.34501	1.4412	0.995337	1.82892	1.66397	1.43256	0.596363	1.04501	1.21532	1.29333	0.440545	0.642485	2.01155	1.54322	1.2861	1.96607	2.96949	1.17244	1.20725	0.780086	0.837229	1.38822	0.734999	0.630707	2.35864	1.12471	0.180169	1.05102	2.61973	0.448096	1.06245	1.74567	1.07212	1.08954	1.02821	1.53844	1.24026	1.08509	1.92117	2.0574	1.94895	1.37079	1.64778	0.677107	0.626724	1.82113	1.37593	1.31537
PRF1	3.87537	5.00749	1.94314	2.62686	3.97411	2.68133	1.8226	0.954863	2.27499	1.08319	1.80051	1.45804	1.82514	2.97907	4.6399	1.26356	4.02071	3.37008	1.98007	3.68955	2.58197	1.38108	2.03348	1.36253	1.51501	2.17205	0.840566	0.480423	2.13986	4.73314	1.79991	2.85141	4.03415	1.58391	2.05717	3.14627	3.57747	1.17088	3.33716	2.53121	3.27508	2.75932	2.9158	2.00514	2.03146	2.40184	3.65423	1.51281	2.32479
PREX1	3.47324	3.73665	3.242	2.45743	3.66612	2.93557	3.00803	2.49296	2.23345	2.93752	3.38109	2.78257	1.91226	3.31335	3.10099	2.2497	3.52995	3.86002	2.64578	2.97493	2.38418	2.1911	2.4622	2.92088	2.21424	3.13464	2.75424	0.911015	3.11465	4.21474	1.58648	2.48338	3.05645	2.30119	2.53673	2.61413	3.93211	2.92321	2.01434	3.8104	3.8225	3.40287	3.09858	3.23847	2.16558	1.82869	3.11954	2.13424	2.50612
PPP3CC	2.873	2.18177	2.26001	2.20003	2.31213	2.14993	3.22812	1.95265	2.72456	2.26017	1.99073	2.09521	2.2869	2.93192	2.40154	1.28217	2.46943	3.2	2.59364	2.67232	3.14864	1.97767	2.3847	1.97541	2.12363	2.57096	2.02421	1.30091	2.47152	2.82717	1.93006	2.98056	3.12315	2.14945	2.5223	2.80476	2.91669	2.18683	2.62904	1.9975	2.91755	1.95924	3.34157	2.52574	1.92093	2.05367	2.74373	2.45359	2.3389
POU2AF1	3.86708	2.68734	1.93191	0.739381	1.33449	2.02116	3.2476	0.860703	0.872501	1.05643	1.04883	0.497999	0.753697	3.15916	1.96935	0.186402	3.03807	3.89888	2.22261	0.67753	2.90647	1.33173	0.92285	0.118309	0.393028	1.59468	0.947856	0.273768	2.53774	4.18641	0.104603	3.07626	2.70817	2.10708	3.28438	2.03882	2.73557	2.2519	1.84148	1.29784	3.71134	0.817715	2.84259	2.21626	1.87719	1.0123	3.81122	1.40767	2.32293
PNOC	2.01515	1.0741	0.815283	0.215431	0.377177	0.866993	1.75407	0.309962	0.448106	0.334779	0.37989	1.62186	0.260444	1.69707	0.693576	0.059979	1.23825	2.46845	0.714338	0.279863	1.54663	0.409841	0.323316	0.0369222	0.124038	0.680057	0.698235	0.123946	0.562541	2.31752	0.0617327	1.54906	1.72386	0.754366	1.73467	0.031615	1.39485	0.779045	1.24858	0.293634	1.48022	0.179223	1.5915	0.896483	0.777653	0.367185	1.78151	0.774291	1.0839
PLEKHA2	3.62143	2.03002	2.70995	2.41432	2.78845	2.36564	2.41621	2.0409	2.58843	2.25411	2.66217	2.65543	2.93144	3.18709	3.49786	2.21958	2.92375	3.61528	3.09511	2.94112	1.2728	1.5008	1.96393	2.51393	2.17334	2.75377	2.9706	1.31331	3.1455	3.58937	2.67982	2.1957	3.59565	2.72866	2.1408	2.80861	3.28897	2.62534	2.2899	3.32607	2.85022	3.63648	2.35023	2.74664	1.41905	4.14863	3.84399	2.58877	2.19252
PLCL2	1.80661	0.977219	1.25628	1.18164	1.20696	1.39445	1.45623	0.938037	0.882855	1.16955	1.13951	1.03917	2.1153	2.4988	1.81549	0.547777	1.83245	2.23347	1.06853	1.28611	0.798057	3.15719	1.19338	0.699408	1.65312	1.25109	1.42617	0.792437	1.40727	2.16221	0.507353	1.12053	1.60611	1.52885	1.22933	1.60464	1.69298	1.64606	1.01188	1.76208	1.72605	2.36206	1.32644	1.21151	0.577118	1.36585	1.81109	1.07371	1.73633
PLA2G7	4.28132	3.05817	2.1727	2.05596	2.91906	2.05288	2.54799	1.20784	2.60138	3.22973	4.97844	1.74277	3.90274	3.91825	3.8324	0.788755	4.62533	3.18857	2.09418	2.75829	4.08743	4.00194	0.898877	2.05973	1.838	2.76557	1.91054	1.29125	2.54662	4.65512	1.84786	2.75867	3.87205	1.6683	2.66526	2.21366	4.34789	3.02684	3.13177	3.41763	3.56105	4.76159	3.83515	2.65628	2.50716	2.03345	4.84629	2.08939	3.79865
PLA2G4C	1.79043	0.529097	0.87695	0.390289	0.980688	1.14044	1.31735	0.576483	0.961249	0.893247	0.650623	0.447286	1.01856	1.47147	2.07813	0.383819	1.02153	2.17316	0.737476	1.02641	0.710201	0.327254	0.594926	0.180583	0.54776	0.683612	1.08177	0.478156	0.663168	0.805802	0.702914	0.886923	1.63623	0.74183	0.628242	0.817329	1.36093	0.967363	0.894075	1.11568	1.88398	0.736576	0.613553	0.683024	0.474184	1.08717	1.23393	0.723797	0.545472
PLA1A	1.27876	3.50243	1.75426	1.63639	1.49931	2.10277	2.12289	1.75767	3.16204	1.40367	1.5941	2.77922	1.17048	2.93272	2.69983	1.87344	3.45513	5.37923	1.6968	2.71672	0.19778	1.31598	3.55804	0.739418	2.13588	1.70637	0.507196	1.99183	1.38894	2.05194	0.849586	0.977659	2.64105	0.627872	1.02672	2.17595	2.1012	2.45162	2.02216	5.42614	2.72333	2.50296	1.58731	1.0624	0.497633	0.702396	1.92901	1.39443	3.77897
PKIA	0.353639	0.490515	0.990096	0.909286	0.846854	1.28934	0.728208	0.593231	0.846879	1.07664	1.20647	2.25877	2.23398	1.85198	1.03561	0.462767	0.935719	2.34992	1.06977	2.31716	0.848795	0.825502	0.698873	0.397253	1.86731	1.49304	0.764045	0.620316	0.689577	1.51021	0.598751	0.863528	3.46467	1.92083	1.03996	1.10485	1.58462	0.748449	3.07332	0.556488	0.808423	1.65162	2.67895	0.731967	0.470131	0.808121	2.78104	1.41962	1.29047
PIK3CG	1.66149	0.975835	1.25677	0.670684	1.39803	1.09712	0.806649	0.479058	1.10226	1.27463	1.11613	0.435098	1.06449	0.951818	1.47699	0.721901	2.24379	2.18011	0.950536	1.11032	0.897427	0.769447	0.373395	0.411348	0.174727	2.05617	2.23976	0.20007	1.49001	2.02591	0.884704	1.28136	2.16464	0.644931	1.3548	0.445107	1.737	1.22859	1.52047	1.71616	2.14767	1.73507	1.25682	1.71963	0.58985	0.411041	1.68857	0.915125	1.14462
PDHB	3.57445	3.9366	3.96257	3.57804	3.7527	3.77937	3.38949	4.37975	3.76838	3.56136	4.01605	4.06086	3.32657	3.66698	3.29327	2.93341	3.46411	3.9548	3.15833	3.8671	3.81816	4.69756	4.03105	3.27472	4.32035	3.64532	2.95411	4.59687	3.80232	3.51428	4.74838	4.59832	3.78718	3.42515	4.09062	3.72929	3.68925	3.78047	3.60647	3.19202	3.54293	3.38671	3.68235	3.65338	3.19829	3.27235	3.88585	4.44913	3.80892
PDE4B	1.77019	2.64381	1.1815	1.48915	2.02134	2.08148	1.94045	1.51567	1.72504	1.1727	1.91429	1.20704	0.75088	1.77179	1.84764	0.641843	2.01884	2.72398	1.46558	1.51445	3.002	1.87386	1.95297	0.916723	1.63977	1.26516	1.42526	0.436199	1.66697	2.52266	1.3312	2.97275	2.33421	1.16037	1.91567	1.58882	1.75823	1.19992	1.86141	1.82019	2.51097	1.54211	1.8362	2.32907	0.6695	1.62961	1.57924	2.15523	1.25999
PARP11	2.50245	0.673485	1.53161	1.48986	1.19596	1.72263	1.38575	1.36277	0.910536	1.11389	1.44922	0.49548	1.01579	1.63372	0.935854	0.953425	1.16572	1.63398	0.946849	1.19197	0.891048	0.520583	1.42485	0.819223	0.793883	1.42171	1.29651	1.01639	1.19016	1.39047	0.422019	1.10938	1.63699	1.38811	1.35569	1.4176	1.51622	1.54149	1.41276	1.93354	1.64228	1.33456	1.49848	1.42382	0.462189	0.568729	1.42838	1.07264	2.44501
P4HB	7.36412	9.25741	7.82657	8.42343	8.33445	8.01481	7.72126	8.22428	7.492	8.32652	8.51303	7.81528	8.00641	7.36752	7.6511	8.60511	7.85022	7.74684	8.92463	8.1822	8.37712	8.27737	9.16132	8.6404	7.82401	8.17698	8.36785	7.91757	7.45439	8.27706	6.88854	8.13855	7.41058	8.16045	8.43693	7.34645	7.61589	7.55713	8.10375	7.74022	7.86534	7.84452	8.77302	8.16883	8.59093	7.79936	7.37966	7.8813	8.0601
P2RY14	1.04193	0.85491	2.13507	1.04564	1.41272	0.711076	0.816646	1.1904	2.07636	1.04191	1.37438	0.520473	0.609175	1.45382	1.23686	0.831988	1.74602	2.50085	0.447804	1.32713	0.315264	1.26312	1.65773	0.511792	0.885632	2.00763	0.87566	0.215263	0.712794	1.40277	1.35775	1.22131	2.90346	0.959999	1.46066	0.64977	1.41874	1.34547	1.64147	1.29899	1.57761	1.0152	1.67609	1.16954	0.579701	0.202839	0.862587	1.73439	0.846038
P2RY13	2.42542	1.68322	1.77011	0.965174	2.7408	1.11221	1.07484	0.889573	2.3485	2.19674	1.93514	0.833417	1.17108	2.41052	1.68938	1.65765	2.74289	2.8417	1.40894	1.47424	0.525029	0.645307	0.67366	2.46238	0.697341	3.04462	1.30323	0.164473	1.83972	2.59055	1.25018	1.63198	3.32735	0.666342	0.633173	1.00393	2.71124	1.69991	1.38913	2.77147	2.13689	2.3674	1.88783	2.27771	1.19033	0.670772	2.88188	2.02766	1.52438
P2RY1	0.612229	0.464207	1.14037	0.909633	0.978024	0.524914	0.478955	0.877381	0.806149	0.893479	1.09141	0.14364	1.05094	1.11177	1.64791	0.956652	1.15594	0.641847	0.49993	1.76902	0.216417	0.705213	0.958676	0.487786	0.739445	0.566734	0.639054	1.60688	0.625629	1.13519	0.589873	0.396529	0.887897	0.929218	0.743891	1.20071	1.61807	0.748974	0.536885	0.599494	0.729924	1.17018	0.707098	0.71849	0.617853	0.971231	0.671726	0.683172	1.22275
P2RX1	2.20381	1.19709	0.994927	0.319566	0.534092	0.348365	1.66472	0.513827	1.15137	0.783604	0.815446	0.427836	0.329217	1.87237	0.807309	0.423304	1.16476	1.39418	0.871799	0.302299	0.88404	0.522763	0.379989	0.512858	0.409841	0.796697	0.431834	0.148081	1.18181	1.59934	0.43422	1.25563	2.12051	0.316409	1.59959	1.17104	2.78017	0.678705	0.792467	0.456741	2.26994	0.772602	1.37325	1.43723	1.022	0.167484	1.98631	0.438538	1.31437
OTUD1	3.5617	1.87141	2.5467	2.82328	2.08459	2.72912	2.37679	2.47143	3.01486	2.37987	2.08425	2.14113	2.50749	3.5551	3.02012	2.32198	2.51082	3.17887	2.28166	2.51274	2.52364	2.25203	2.68722	2.69436	2.4397	3.30236	3.05822	2.3656	3.06721	3.21408	2.1029	2.11713	2.97342	2.355	2.85414	2.96816	3.42078	3.36074	2.86564	2.79837	3.10887	3.1072	2.88562	2.81398	2.75405	3.45431	3.27045	2.73555	2.91067
OPTN	4.87104	3.68523	3.21087	3.74676	4.57804	3.73914	4.12583	2.91875	3.08243	3.79529	3.01106	4.58317	3.99784	4.84275	5.0117	4.03552	4.47344	4.20923	3.61585	4.60078	4.00486	3.25401	3.62602	3.45162	3.70721	3.86301	4.17767	3.78875	4.29504	4.59507	3.60995	4.03274	3.77982	4.07441	3.93678	3.92083	3.84797	3.92186	3.53462	4.32524	4.63567	5.12203	4.59192	4.16773	3.91624	4.98497	4.37872	4.01213	3.5482
NTN4	3.36758	1.77331	3.27382	4.18039	2.83078	2.37693	2.14014	2.31325	3.85444	2.81271	3.72786	1.18612	5.56796	4.51359	4.31919	3.03172	4.02525	3.504	4.18929	3.97248	1.24121	2.32104	2.39116	2.60641	4.02299	3.51666	4.35696	2.56318	3.97301	3.55558	1.38203	2.98658	4.26474	3.56409	3.17222	4.23932	3.57809	3.28104	4.69692	4.22273	3.714	4.35337	4.02722	4.451	3.90294	3.15138	1.47259	4.33167	1.75049
NRN1	3.30336	1.04848	1.91017	1.18176	1.47651	1.69564	1.94411	1.21561	1.65762	1.39615	1.61037	1.02325	1.98155	2.31117	1.50722	0.661301	1.70978	2.78212	1.88971	1.10667	0.580257	0.838011	2.53356	2.2396	1.38542	2.86366	1.6803	3.2133	1.50604	2.44782	1.39886	1.9843	2.3341	1.26779	3.57551	2.12391	2.29605	2.83501	2.08884	1.33398	1.8921	1.9381	1.77613	1.59318	0.888841	4.19416	2.81311	2.11576	0.955654
NR2F6	4.02481	4.11992	4.47366	4.69501	4.27955	5.42361	5.4829	4.8024	3.5921	4.89931	4.45887	6.82483	5.28044	4.88615	4.32311	5.05493	3.72689	3.9952	4.35726	3.94221	4.90991	4.75084	4.3453	5.77024	4.92369	5.13081	4.85458	4.6159	5.41695	4.43626	3.59591	4.25588	3.53606	4.74123	4.67358	4.33907	3.8867	4.68299	3.94015	3.98425	4.13311	4.16905	4.89631	4.28286	4.56206	4.95889	3.88377	3.63023	4.35035
NMT2	2.98864	1.63169	1.42961	1.01428	1.19441	1.49061	1.86616	1.29547	1.35305	1.4871	1.35064	2.48671	0.875243	2.04256	2.5942	1.34265	1.4007	1.92569	0.910266	2.00767	1.8336	0.770538	1.35814	0.980576	0.879158	1.86639	1.08481	0.861302	2.01463	1.71648	0.953115	1.51838	1.83014	1.57944	1.31602	1.82398	2.06119	2.23025	1.69527	1.39253	1.78953	2.02788	1.61256	1.76482	1.31091	1.13025	2.67463	1.36507	1.18425
NMB	3.22248	3.06217	2.89393	4.21798	1.4324	2.46712	2.97831	4.09942	3.27759	3.99341	4.12569	2.12184	3.38398	3.0941	2.2557	2.87934	2.39478	2.92305	2.69843	2.34968	3.90391	2.67953	6.61113	3.25915	4.4458	2.4087	3.69436	4.46368	2.46257	1.88506	5.41251	3.70713	2.94137	3.2054	3.13597	2.52285	2.75413	3.01786	3.86902	1.4865	2.56772	2.48969	3.87569	1.51546	2.38707	3.7297	3.68512	5.09749	5.34203
NLRP3	1.28236	0.542377	0.823659	0.481168	2.384	0.69034	0.982661	0.754737	0.88701	0.960596	1.06265	0.54692	0.313184	1.14276	1.34247	1.03992	1.93746	1.63507	0.826521	0.982511	0.795273	0.608238	0.193712	1.47874	0.430551	1.08937	1.44705	0.275595	1.68733	1.28676	0.740564	0.775906	1.34482	0.466785	0.648187	0.725542	1.18839	0.986455	0.846614	1.69895	2.31517	1.07279	0.837894	1.60108	0.399721	0.347626	0.749964	0.735769	0.537663
NLRP1	1.88488	1.84638	2.2282	0.701816	1.91489	1.98539	2.42012	2.14342	0.913236	1.44385	0.956533	1.45246	0.989298	2.9078	2.4443	1.39767	1.55731	2.27593	1.44063	1.97817	0.924746	0.439804	1.45572	0.792917	0.603226	1.71266	1.2603	1.37482	2.48706	2.38888	0.477024	0.889854	1.85753	1.03845	1.5621	2.76467	2.8768	1.20622	1.32488	1.76896	2.71917	1.91415	1.03984	1.86283	1.61983	0.483516	1.41722	1.59003	0.932203
NKG7	4.5416	5.85991	2.32152	3.35383	5.15673	3.50998	2.55352	1.51702	3.48887	1.47593	2.5641	2.19708	2.71644	4.065	5.1241	2.32821	5.10773	5.13279	2.2283	4.90277	4.61269	1.78849	2.81387	2.58032	2.97063	2.35272	1.49177	0.733749	2.50766	6.24445	2.08655	4.19983	4.49841	2.29924	2.33242	3.25003	4.45133	1.91366	2.78343	3.75174	4.10312	3.55179	3.85009	3.51083	2.73114	3.25124	4.58005	2.1862	3.10034
NFE2L3	4.50853	2.21598	2.74638	2.96424	2.4956	2.36778	3.78424	2.79205	2.47001	2.1636	1.35844	2.94421	3.99848	3.63178	4.80069	3.0895	2.76719	4.62139	2.70939	4.784	1.62726	2.34157	2.58435	2.92577	3.40984	3.31414	3.47492	3.19331	3.82626	4.07683	1.37271	2.79033	3.06507	3.34771	3.49382	2.23006	2.90846	5.66836	3.83342	2.75703	4.03617	3.09258	2.76678	3.90826	3.19787	4.80882	2.5003	4.63229	3.04389
NDUFS2	4.8543	5.41585	5.19136	5.05484	5.22045	5.20109	5.29401	5.16473	4.06517	4.84173	4.59795	5.60045	4.36325	4.61643	4.91207	4.76344	5.08181	4.39147	4.34908	5.15689	5.59025	4.6814	5.37604	4.52524	5.7888	5.08497	4.36445	4.95631	5.20118	5.20378	4.60539	5.4164	4.0826	4.98458	4.70529	4.57278	4.85586	4.65166	4.48084	4.99854	4.74915	4.4836	6.19709	5.09508	4.80067	4.91257	4.58553	5.58289	4.44268
MZB1	6.1982	4.90068	4.04463	2.61169	2.50974	3.41534	5.72293	2.35328	3.78795	3.24579	3.37229	1.95787	2.37422	5.49693	4.08402	0.936003	5.32512	6.05307	4.70788	2.80881	5.28692	3.29384	3.46923	1.17684	1.3124	3.58136	2.7795	0.989822	4.40506	6.43716	1.21546	6.00397	5.69912	3.94938	6.12676	2.03494	5.16775	4.09643	5.27936	2.7132	5.98924	1.33678	5.64073	4.78616	3.82645	2.70796	6.10222	3.624	4.68476
MYO7A	1.65477	2.05479	0.937374	1.32301	2.02513	1.24669	1.46716	0.941723	0.543985	1.89172	1.18843	1.26974	0.8175	1.49114	2.27047	1.78136	1.8045	0.815741	1.27683	1.55781	1.82025	1.81522	0.78958	0.959949	1.57921	1.0588	1.14926	0.897205	1.21317	2.38291	0.544076	1.31143	1.21398	0.768701	0.807817	0.670823	1.4414	1.3394	1.01149	1.74738	2.41528	1.32189	2.05185	1.70811	1.51643	1.02626	1.32007	1.06967	1.97326
MYO1F	2.85631	2.53873	2.22272	1.49549	3.24599	1.97325	2.39465	1.48814	1.96431	2.77	2.32829	1.53118	1.5794	3.07699	2.4085	2.44929	3.01302	2.85402	2.32292	2.12867	2.03168	1.23139	1.3959	3.15866	1.11161	2.31219	2.33977	0.707497	2.65569	3.41658	1.27095	2.04985	2.79669	1.47119	1.87189	2.36874	4.06961	1.69612	1.3959	3.3114	2.93552	2.97377	2.22413	2.8231	2.1646	1.28916	2.71725	1.59373	2.00304
MS4A1	1.78554	1.53995	1.52441	0.270758	2.15972	2.37454	3.52784	0.873687	0.500441	0.84142	0.723822	0.0936677	0.891413	3.71984	1.20327	0.0352001	1.80361	5.26222	0.699298	0.331656	0.583103	0.328847	0.751904	0.0162281	0.193647	1.47186	0.0644662	0.0348739	1.57217	3.90091	0.304849	1.78566	3.44174	2.52503	1.8326	0.72051	2.69134	0.464809	1.6135	1.4207	3.13555	1.24639	1.65033	1.63862	0.497018	0.586441	1.06689	2.85882	1.16826
MLKL	2.17817	2.30612	1.77097	2.24169	2.37023	1.44453	2.29116	1.7585	1.52954	1.92339	2.06793	1.294	1.98226	2.82655	2.92931	2.21623	2.41736	2.11797	2.03594	2.6471	2.39105	1.62065	1.53371	1.85369	2.30946	2.27336	1.56033	1.57384	2.08814	2.7909	1.40261	3.31062	2.09298	2.41494	1.88477	1.57425	2.71852	1.92226	1.26446	2.52208	2.41259	2.51902	1.51438	2.01857	1.33728	2.23703	1.6825	1.42313	1.52625
MFNG	2.89185	2.54333	2.97911	2.12983	2.92446	2.49056	3.23418	1.99536	2.78182	2.64947	2.65604	1.47397	2.59992	3.76339	2.32152	2.06159	3.19036	4.12551	2.19488	2.55765	1.58539	2.12775	2.75668	2.51245	1.84119	3.30427	2.0829	1.19733	2.77351	3.55195	1.80959	2.68553	3.62121	2.35553	2.6085	2.40725	4.07089	2.5819	2.4932	2.88414	3.48671	3.09932	2.93535	3.54093	2.57812	1.14754	2.66232	2.79096	2.35336
MESP1	0.81885	1.09982	1.8299	1.53904	0.941589	1.44634	1.77872	0.441997	2.49397	1.7038	2.57156	0.783178	0.200272	0.743665	0.49918	1.48054	1.12999	0.9572	1.72463	0.400758	1.68676	1.0993	3.22499	2.93501	1.24471	1.82429	0.896459	1.41715	1.599	0.911786	2.15888	1.12969	2.69469	0.439529	0.672586	1.1065	1.55778	0.715939	1.8318	1.40487	1.5051	0.195455	1.34897	1.86891	2.81124	0.90304	2.17172	1.27517	0.477321
MERTK	2.08574	1.92196	2.85907	1.65909	2.38694	1.43014	2.16247	2.44134	2.48519	2.54232	3.08854	3.03131	0.606471	1.81645	2.92388	1.97509	3.13685	2.12773	1.99637	2.51581	1.39541	1.99476	1.13745	2.22258	1.75522	3.21044	2.49359	1.31397	3.18688	2.22255	2.56821	2.08448	3.1895	0.628042	1.83349	1.98239	2.59744	2.46557	2.05003	3.3657	2.52715	1.89752	2.59001	2.63536	3.15358	1.97765	2.86799	0.846853	2.74932
MCTP1	0.965941	0.450101	0.779345	1.44299	1.00892	0.765772	0.797964	0.514524	1.90647	0.85202	0.899403	0.75387	1.48789	1.53464	1.59941	0.529022	1.08602	1.89678	1.53661	1.12742	0.593122	0.3487	0.394559	0.440134	0.833138	1.10168	1.11598	0.645263	0.882871	1.34928	0.589643	1.06517	1.41299	0.81091	1.92242	0.900676	1.05776	2.36722	1.58502	1.05014	1.20338	2.52695	0.785538	0.736106	0.323371	0.29482	0.974722	0.721958	0.821204
MBP	2.12247	1.89695	1.49877	2.55638	2.2074	1.9812	1.70246	1.60806	1.81316	1.51702	2.11926	1.85503	2.73107	1.88407	1.8366	2.04739	2.8577	2.18587	1.89944	2.08615	1.58386	2.3818	1.35266	1.48278	1.52428	2.35663	1.37668	1.16499	1.89583	2.19918	1.71669	1.81775	2.19271	2.40904	1.77383	2.27873	2.3367	1.83939	1.76689	1.48778	1.7725	2.79466	2.34214	2.33773	2.00507	0.869001	1.94096	1.87792	1.47131
MARVELD3	1.76512	2.26436	1.88627	2.88441	1.77165	1.66914	2.39309	1.52312	1.54961	1.61916	2.12602	1.78452	2.54839	2.12238	3.13406	1.89744	1.83491	2.19643	2.6289	2.41429	2.69958	1.99341	1.37521	1.6188	3.04522	3.19756	1.21662	2.20006	1.72172	1.14206	1.71924	2.16907	1.26694	2.05365	2.11715	1.93794	1.37449	2.49275	1.86948	1.8357	1.75927	2.2704	2.21614	1.49788	1.70392	2.67494	1.32461	1.57584	2.4565
MAPK11	1.87327	2.0096	2.08428	1.53741	2.63391	1.51689	2.8134	2.19721	1.08052	1.91551	1.82995	1.20786	1.75596	3.11435	1.24486	3.96188	2.14306	3.24929	2.74231	2.87543	1.62824	1.30506	2.39499	2.31841	1.94125	1.60736	1.30328	0.419039	2.13968	2.23139	0.933991	2.03271	2.46428	2.17415	1.79213	2.26381	2.8916	2.59681	1.77172	1.64519	2.64468	1.38081	1.46042	2.73739	2.35163	0.748292	3.20124	1.98322	1.13911
MAP7D3	3.02385	1.26857	0.999049	0.543243	0.79667	0.980886	1.11689	0.662505	0.589777	0.976504	0.876031	1.79074	0.417916	1.29354	1.36418	1.82949	0.951821	1.41343	0.754455	1.68406	0.283882	0.354857	0.807075	0.380942	0.993011	0.858443	1.04799	0.441055	1.13657	1.02772	0.584749	0.808391	1.01269	0.790881	0.769802	0.935939	0.957268	1.31188	0.801538	0.747651	1.22167	0.855285	0.69849	0.723075	0.723047	1.79928	1.16592	0.693787	1.27257
MAN1A1	3.56686	5.53604	3.66035	3.19675	3.51543	3.15807	3.42932	4.39805	3.55716	4.56876	3.70978	2.52244	2.46163	3.69995	3.93968	4.56922	4.98552	4.46625	3.49059	3.70615	2.5248	3.09799	2.72117	2.33326	3.40333	4.19373	3.67463	2.31057	4.26679	4.31651	3.43048	3.21526	4.07601	3.24369	4.49557	3.37184	4.12016	5.01663	4.2966	2.88896	4.42216	4.25386	5.02331	3.82972	4.00543	2.83429	3.76143	4.26771	3.30875
MAL	1.81597	0.878951	2.48082	1.28651	0.835754	2.20365	2.3083	1.25358	2.01804	1.46735	0.865356	1.60771	2.83908	2.44344	1.05345	0.560609	1.86115	3.5376	1.07774	0.874212	1.06794	1.58649	0.987207	0.472709	0.745759	1.8499	2.13052	0.372433	2.54803	1.99119	4.0501	1.66441	3.05066	1.00165	3.24764	1.8425	2.85203	2.04763	2.58173	1.35492	2.23691	3.24677	2.21859	1.91902	2.98813	2.62692	4.61021	2.22216	1.35288
MAF	2.89242	1.96143	2.7308	2.29788	2.23642	2.22174	2.74883	2.14829	2.4347	2.44047	2.986	1.7693	1.96995	3.55862	2.5565	2.375	2.70807	3.05966	3.01043	2.41	2.24204	1.82111	2.20105	2.47057	1.23256	2.61486	3.4047	1.8687	3.18825	3.40869	2.22294	2.34772	3.33671	2.00353	3.26471	2.00534	3.45418	2.76798	2.88677	3.9158	2.91931	2.83699	2.40221	2.82104	2.05228	1.3763	2.91436	2.02806	3.77684
LYL1	2.18044	0.804652	1.64724	0.93029	1.85078	1.81298	2.0897	1.03442	1.39508	1.97212	1.45933	0.930433	1.00354	2.52995	1.07401	1.9249	1.50239	3.48618	1.38547	1.32086	1.08957	0.68871	1.74383	2.7693	0.73376	1.4668	1.27247	0.787564	2.14347	2.21721	1.42155	1.16918	2.41235	1.14882	1.27323	1.10789	2.59759	1.2819	1.22758	1.99183	1.84043	1.48193	1.29768	1.83369	1.13553	0.981246	1.80228	1.31509	0.906857
LTF	2.39723	0.870894	2.41161	1.94935	7.37383	4.66011	3.92126	3.30574	2.74758	4.77703	6.65857	3.281	4.31636	7.14482	1.97064	0.654214	1.78145	7.22242	4.29563	1.51658	0.0539329	3.11669	3.00935	0.973441	4.68559	6.14746	1.3485	1.11612	4.01661	6.58461	1.01007	3.3213	5.28715	7.57786	5.36947	7.38517	5.04565	4.00052	3.11428	1.65113	6.9732	5.07448	4.38707	3.34351	2.80931	0.208009	0.604995	5.71319	2.58698
LTB	6.24419	3.37072	3.63026	2.83473	3.9255	4.1218	4.6293	2.53593	3.62014	4.30959	2.15272	3.6741	2.89435	5.52803	3.33967	4.84653	3.26348	6.81686	2.99603	2.4058	2.83037	2.08754	2.49424	3.51588	2.07461	5.37958	3.09052	0.505231	2.26714	4.19461	1.73167	3.90689	4.68494	4.0788	3.55741	2.47428	4.17406	2.62602	3.42885	4.2251	4.70947	3.66727	3.6742	3.58639	3.05013	2.40733	3.22228	4.62554	2.399
LPXN	3.83387	3.5209	3.05741	2.55245	3.86918	3.29134	3.11058	2.2249	3.51264	3.6793	3.05228	2.7183	3.19479	4.41463	3.35641	3.07072	4.36996	4.88055	2.99381	3.0711	3.02638	3.34212	2.29943	3.39614	2.19281	3.47426	2.86934	2.04315	3.30672	4.78989	2.38742	3.54921	4.57631	2.32162	2.80152	2.75222	4.87416	2.71221	3.0888	3.97797	4.00855	3.78579	3.42483	3.81997	2.8966	2.51814	3.85575	3.13168	3.19645
LILRB1	2.59877	1.77646	1.18926	0.779822	2.52409	1.43567	1.31249	0.715843	1.27444	1.68295	1.90177	0.979807	0.511202	1.8119	2.32519	1.41624	2.41763	1.97379	1.45224	1.25092	1.25781	2.56448	0.607185	2.36367	0.730258	1.50971	1.50485	0.310887	1.80878	2.89786	1.20875	1.62438	2.18428	0.908243	1.27984	1.03704	2.52704	1.34479	0.855668	2.77749	1.97373	1.42371	1.78077	2.24471	0.966125	1.17819	2.49856	0.871869	1.60541
LGALS2	4.02406	3.97392	2.45538	0.869507	2.75575	1.32825	1.32758	0.802073	2.45232	1.83859	1.27049	1.26336	2.00548	3.82107	0.925191	1.81021	2.56083	4.50384	1.08739	1.26954	0.687557	0.822322	1.179	0.833565	1.60231	1.77036	0.853332	1.44763	2.05651	2.86397	0.458568	1.75888	3.20897	2.02043	0.847731	0.89011	3.15117	1.35764	1.4373	1.54153	3.57191	2.83816	2.00188	1.52148	2.33641	1.30025	3.19004	2.76418	0.746636
LCP1	6.06261	6.0783	4.85741	4.57182	5.86062	4.99213	4.73102	3.32472	5.04785	5.84675	4.96416	4.04074	4.14195	5.8569	5.72287	5.29901	6.37166	6.98045	5.08033	5.33375	3.75554	3.73472	3.09686	4.49977	3.45291	6.46191	5.40277	4.60786	4.77459	6.58262	3.95896	4.9542	6.25096	3.88052	4.05436	4.06868	6.28077	6.07243	5.13849	5.94686	6.1597	5.75315	5.26693	5.74802	3.51761	4.16783	5.76225	5.00448	6.13943
KRTCAP3	3.92688	5.84269	5.54001	5.75049	4.6402	5.68153	4.9861	5.35474	3.54882	5.72318	4.53	5.12655	4.58017	5.06891	4.51582	5.74755	4.82716	4.59213	4.42941	5.50186	5.22636	5.07077	6.93526	5.45567	6.78606	4.97849	2.59521	4.8446	4.64439	3.7068	8.02485	7.2902	5.72783	5.36053	5.11572	5.00927	4.66549	5.01996	5.6927	4.04546	5.27389	4.43893	4.67329	4.89911	5.55241	5.04176	4.50121	6.40831	3.9732
KLRG1	0.546978	0.834219	0.873503	0.318587	0.773225	0.9613	0.679412	0.248485	1.09791	0.344803	0.478187	0.969126	0.387514	1.16342	0.653513	0.158071	1.07551	2.10542	0.413186	0.636689	0.293631	0.556296	1.06031	0.321068	0.451379	0.697651	0.192609	0.0391804	0.588348	1.0952	0.930791	0.66011	1.96375	0.485132	0.744486	0.387604	0.884142	0.326418	1.15735	1.00249	0.694268	0.646408	0.604152	0.587367	0.285946	0.297483	0.951073	0.773592	0.464604
KLRB1	2.18511	2.32905	2.3258	2.07785	1.7833	2.45756	2.691	1.45672	2.83564	1.2586	1.28822	0.500796	1.33229	3.00214	1.84145	0.717254	2.68584	4.88443	1.36059	1.97587	1.93394	1.40809	2.0607	0.76903	1.26668	1.17158	0.424044	0.240145	1.8287	3.63204	0.8413	2.5677	3.25097	1.73586	1.87775	0.858573	3.11184	1.52342	2.66723	2.11207	2.31174	2.22292	2.63263	1.46964	1.33887	0.876889	1.93576	3.38727	1.5217
KLHL9	2.92432	2.31217	3.23308	2.60275	3.29605	2.85543	2.56231	3.10933	3.25014	2.60949	3.38599	3.47622	2.58431	2.39391	2.88773	2.48528	3.06688	2.9756	2.87843	3.20735	2.87422	2.65918	2.46939	2.57615	2.70637	3.31354	2.87969	2.13158	3.11493	3.12488	3.12001	1.35514	3.02711	2.99623	2.67759	2.92353	3.03881	2.71918	1.77082	3.35298	2.54081	2.93314	2.57587	3.15267	3.30727	0.528889	3.56485	2.30622	3.24345
KLF6	5.41352	4.11939	3.93928	3.75529	6.21595	4.33803	5.36139	6.03539	4.41969	4.33488	4.16739	4.14893	5.09441	5.46249	5.2351	5.07908	5.32135	4.79799	3.96534	6.74224	4.16808	4.19394	3.15422	3.66238	4.78004	4.07911	4.8028	4.68974	4.87903	4.40519	3.57972	5.70491	4.80771	5.79043	4.04524	5.45484	4.44593	5.66129	5.2129	4.2053	6.1484	5.71685	4.5063	4.65708	3.79112	5.54505	4.16942	4.68834	3.85829
KLF12	1.47177	0.722459	1.16837	0.644736	1.52451	2.15569	1.2983	0.537851	0.727507	0.838302	0.569254	2.00723	0.410469	1.16254	0.898154	0.217552	0.914379	1.65583	1.26395	1.14538	0.340525	0.788829	0.677232	0.394319	0.386188	0.55719	0.85488	0.433399	1.48332	1.34402	0.423125	0.472296	0.9038	0.654013	1.03829	0.853594	1.05399	0.820783	0.699274	0.710366	1.10327	0.894787	1.55629	0.556674	0.376968	0.965118	2.12938	0.68418	0.862756
KCNJ5	1.26479	0.768789	0.801684	0.58248	0.950392	0.900692	0.88294	0.509947	1.01014	1.08694	2.38006	1.45755	2.00344	1.4817	0.422092	0.102815	1.92665	0.700468	0.922758	0.542948	0.265338	0.304272	0.35586	0.185964	1.16644	1.06197	0.71886	0.0873832	0.863201	1.35788	0.522207	0.518384	1.50163	0.327667	0.614556	0.973652	2.20916	0.551024	0.622133	1.15382	1.39171	3.32295	1.05783	0.607	0.500119	0.209784	1.33523	1.11447	0.87937
KCNAB2	2.65121	2.25612	2.15053	1.704	2.72275	2.41305	2.15652	1.55235	1.92484	2.55131	2.40258	1.79136	1.95835	2.94242	2.34313	1.83913	2.861	2.85705	1.8861	2.16404	2.1664	1.07414	1.60146	2.90193	1.23145	2.15376	2.07147	0.774144	2.24978	3.02415	1.90156	1.72439	3.03744	1.28475	1.85112	2.26948	3.74483	2.05887	1.46671	2.83306	3.05468	3.1913	2.07879	2.35158	2.38561	1.63094	3.45669	2.00221	1.77135
KAT2B	1.74734	1.67965	2.38489	1.76737	2.99014	1.75533	2.05313	1.78952	2.6181	1.98431	1.86298	1.76426	1.81619	2.87657	1.72617	1.94936	2.73672	2.76217	2.67382	1.93129	0.901947	1.00843	1.6343	1.48285	1.47144	2.40268	1.51687	2.50593	2.46061	2.50852	1.39382	2.28987	2.91626	1.57322	1.93156	2.70996	2.74323	2.12855	2.10131	2.39665	2.58715	2.61197	1.88282	1.67164	1.81234	2.14302	1.97721	2.266	2.04118
JAZF1	2.19179	1.24074	1.99157	1.4433	1.53419	2.28376	1.9444	2.47589	1.42859	1.97978	1.57805	1.84964	2.39679	2.85288	2.58944	1.46785	1.65405	3.42656	2.42424	2.36705	1.2315	0.909241	1.73445	2.1631	1.23463	1.97342	2.05762	1.93692	2.10532	2.4232	1.26925	1.39102	2.70787	1.69426	2.50949	1.7388	2.26128	2.42247	2.28964	2.34613	1.97958	2.33615	2.00063	1.93211	1.16914	2.32986	1.67878	2.21949	2.59819
JAK2	2.65036	1.58095	2.03141	1.52604	2.27965	2.01342	1.81707	1.65075	1.80444	1.74438	2.65445	1.11887	1.81165	2.58796	2.02848	1.33714	2.59609	2.68453	2.16813	1.93852	1.01621	2.26548	1.16274	1.236	1.3402	1.94642	1.60549	0.715368	2.23177	2.79691	1.5977	1.6138	2.5426	2.54161	1.47354	1.83551	2.37251	1.64929	1.63691	2.93431	2.24472	2.55594	1.44001	2.13363	1.31975	2.41142	2.1931	1.52132	1.22002
ITM2A	3.01304	3.36533	4.63709	4.04479	2.75941	3.38047	3.05936	3.30022	4.09211	2.90094	3.26212	1.52413	3.22478	4.37162	3.09017	2.10932	3.91018	5.3672	2.07871	3.20445	2.39215	2.65183	4.52993	0.941349	2.29988	3.22539	1.24058	3.86215	2.65028	3.94622	2.39501	3.56029	4.63981	3.06851	2.54458	2.83661	3.77284	3.60376	4.26894	2.89115	4.15599	3.03934	2.53947	3.28958	2.00847	1.57469	2.78583	4.05107	2.2266
ITK	1.13768	1.67357	1.15396	0.808283	1.52988	1.02318	1.12124	0.41748	0.827668	0.384826	0.488989	0.541816	0.191474	1.25321	1.67357	0.394711	1.80358	2.0067	0.729131	0.917383	0.757854	0.404109	0.299718	0.069897	0.142121	0.628171	0.160767	0.111507	0.608374	2.06919	0.307612	1.16968	1.65827	0.461707	0.783631	0.629898	1.38984	0.574803	0.725106	1.47758	2.47065	1.0556	0.903595	0.959295	0.589776	0.637511	1.06248	0.778208	0.786038
ITGAX	3.23812	2.2836	2.34246	1.40528	3.564	2.31423	2.74943	1.51035	2.2115	3.27438	3.34423	2.12206	2.45283	3.69634	3.12291	3.25003	3.4784	2.75497	2.87832	2.17748	2.41588	1.50538	0.948682	3.21467	1.17004	2.39613	2.82544	1.17446	2.70794	3.90168	1.48545	2.20276	3.15348	1.82994	2.32435	2.96749	5.48333	2.05021	1.86186	3.45458	4.25762	3.73686	2.49641	3.51542	2.29282	2.0196	3.35581	1.52556	2.04231
ITGAL	3.80096	3.88675	2.80425	2.32694	3.63972	2.70962	2.90593	1.70353	2.28869	2.80854	1.69093	1.53165	1.70766	3.51501	3.02171	2.06008	3.92467	3.9048	2.60923	2.38648	2.02993	1.56745	1.52678	1.70995	1.29569	2.42452	2.27428	0.913866	2.37266	4.24361	0.6103	2.48447	3.41509	1.92521	2.29064	2.47216	4.64636	2.26257	1.94145	4.00073	3.65103	3.28226	2.80024	3.10996	2.16268	1.82552	3.52703	2.10068	3.37132
ITGA6	5.8571	2.52252	3.62531	3.54133	2.38317	3.07886	2.80884	2.7393	3.56915	2.86142	2.61964	5.00323	6.19863	5.27712	4.7691	1.75141	3.16339	3.75607	2.88954	5.35773	1.50518	2.10211	3.2733	0.862578	4.13311	3.28211	3.3746	1.34068	2.93884	3.44512	1.25672	3.76796	3.2536	6.36544	3.40536	3.36672	3.19052	5.87565	3.39543	2.74112	3.28202	6.14568	2.60613	2.46897	2.19655	5.49648	4.7444	3.218	3.20957
IRF8	3.19571	2.24432	2.27518	1.67867	3.03619	2.7026	2.7083	1.78199	2.86675	2.21425	2.38756	1.35632	1.89551	3.87906	2.64948	1.53309	3.25281	4.56257	2.08059	2.89461	1.32214	1.61745	0.905503	1.48353	1.03398	2.87506	1.84312	0.71137	2.45563	3.70252	2.11272	2.46662	3.77983	2.02873	1.71932	1.53732	3.63389	2.19316	2.77955	3.39509	3.65523	3.38945	2.41571	3.06101	1.38628	2.11437	2.98812	2.44647	2.41936
IRF4	4.07303	2.10262	1.63829	0.855278	1.63905	1.28831	1.75572	0.912215	0.842772	0.760189	0.609396	0.520395	0.644897	2.79809	2.05484	0.560085	2.19911	2.6199	2.19063	0.886622	2.00246	1.56371	0.877094	0.440861	0.275431	2.05315	0.717054	0.221234	2.26418	4.18409	0.484627	2.08056	3.03325	1.6073	1.61354	0.587975	3.15925	1.97111	1.0752	1.23144	2.70395	0.773908	2.22622	1.70182	1.84654	0.800847	3.68834	1.22799	2.48477
IRAK3	1.53984	0.69454	1.36312	2.08432	1.58201	1.05346	1.0842	1.03001	0.774111	1.87467	2.47392	0.620533	1.49578	2.34928	1.82033	0.763543	1.43089	2.97085	3.07886	1.46264	1.37002	1.93318	0.791021	2.36833	1.064	2.16685	2.23888	0.648176	2.37054	2.99482	1.01799	0.968935	2.9383	2.59401	1.24088	1.97317	3.2533	1.25224	2.10826	2.5975	1.97648	5.32209	2.06858	1.55626	0.642328	1.03657	2.52599	2.4831	1.19318
IQSEC1	4.08615	3.67639	3.56999	2.6678	3.70177	3.81401	3.36001	2.73575	2.05335	3.64579	3.37876	3.42405	3.09346	3.58647	2.86986	2.51296	3.11068	3.48345	3.29684	3.07008	2.25217	3.03285	2.67832	2.16592	2.98549	3.37993	3.65573	2.88925	4.06268	3.59694	2.26426	2.73592	3.11803	2.9379	3.15246	3.69263	4.01801	3.51973	2.22636	2.89379	3.72734	3.7441	3.09956	3.59898	2.91115	2.57119	3.3399	2.79315	2.47477
IL7R	4.58849	2.53079	3.64016	1.59619	3.98421	2.67233	3.69449	1.86181	3.00709	2.7669	3.2938	3.44631	1.02462	3.4535	4.5609	1.96315	4.08079	4.94052	3.54859	2.58363	2.26825	2.23665	1.27117	1.54768	1.19622	2.32599	2.8825	1.15284	2.77041	4.14395	1.87528	3.77854	3.68427	2.26045	2.93364	2.70458	3.95664	2.75626	3.46578	3.39651	4.79316	2.84546	3.37452	3.70183	1.817	2.12631	2.81493	3.28916	2.74986
IL3RA	2.8625	2.26009	3.15704	2.05437	3.08815	2.48153	3.19934	2.55568	2.0045	3.38323	2.8401	1.45666	3.04758	4.06332	3.13195	2.64215	3.30769	3.89354	1.97368	2.69466	3.16707	1.99659	2.97424	2.35083	2.92328	2.9487	2.05189	1.82271	2.27624	3.28762	1.66638	2.19554	3.49991	2.5411	3.53	4.06899	3.84841	2.70139	2.23765	3.21099	4.14225	2.33814	2.43418	2.63399	2.55998	1.5242	2.96136	2.69906	2.07146
IL18RAP	0.695276	1.9487	0.40224	0.333125	1.16951	0.357503	0.984371	0.202038	0.528789	0.173887	0.289464	0.187288	0.138346	1.57576	1.13443	0.112556	0.969102	1.0852	0.529638	0.419637	0.778938	0.234649	0.349015	0.0590891	0.146989	0.180921	0.0761665	0.0343766	0.313336	1.51189	0.170371	0.692566	1.13716	0.39758	0.446534	0.849592	1.26064	0.0604185	0.234341	1.11316	1.31652	0.372921	0.632525	0.536062	0.49822	0.322773	0.734853	0.365447	0.606003
IL18R1	1.67033	1.17563	0.921381	1.47743	0.918529	0.457994	1.13753	0.485369	0.701781	0.729401	1.05732	0.896991	1.00937	1.8404	2.32589	0.514479	0.964884	1.58794	1.26233	0.977382	1.34349	0.42636	0.31658	0.196101	0.856947	0.852251	1.80873	0.433516	0.886717	1.54983	0.44677	1.31753	1.36349	0.834128	0.843793	1.10233	1.29911	0.608371	0.694805	1.67489	1.61432	1.44125	0.755671	1.00997	0.555838	1.19141	0.797479	0.70721	0.552727
IL16	2.05441	1.46933	1.73737	0.907563	1.4414	1.56995	1.80325	0.773345	1.51586	1.37701	1.15173	0.76773	0.800403	2.30818	1.45814	0.684316	2.27652	3.60773	1.41489	1.23175	1.07854	0.594043	0.791831	0.792882	0.460637	1.50074	1.35249	0.250046	1.77294	2.65215	0.769334	1.58536	2.68753	1.05939	1.43439	1.48611	2.49062	1.1647	1.46916	1.8564	2.14619	1.68443	1.60134	1.54461	1.16352	0.63218	1.82323	1.57155	1.30959
IL15	0.946991	0.651845	0.339517	0.413764	1.3019	1.19155	0.633192	0.479614	1.15942	0.337988	0.445039	0.407001	0.709526	1.24914	1.1002	1.37204	1.38906	1.28578	0.575598	1.38498	1.11808	0.908841	0.280612	0.617902	0.567191	0.438143	0.627125	0.617149	0.400955	1.53696	0.673736	0.942269	1.33813	0.735283	0.513508	0.523533	1.30461	0.455429	0.968201	0.857473	1.15972	0.921777	0.495891	0.550719	0.589295	0.819691	0.868065	0.755334	0.400661
IKZF3	2.79798	2.76599	2.24705	1.28252	2.67796	1.99254	1.9855	0.756564	2.03626	1.61843	0.57141	1.67403	0.718389	2.35101	2.11799	0.56359	2.90532	3.2796	1.23091	1.36373	1.87544	0.929639	1.54016	0.954219	0.432591	1.14849	1.57886	1.12221	2.5402	3.8001	1.15238	1.54565	2.77291	1.42379	1.63099	1.0632	2.45841	1.96348	0.716085	1.90041	2.80966	1.69674	1.84958	1.72643	2.40011	1.27774	3.21975	1.46686	1.80359
IKZF1	2.48127	2.05332	1.78605	1.32721	2.24942	2.01402	1.75595	0.857246	1.46926	1.35402	1.33329	0.837199	0.75163	2.29299	1.8979	0.931343	2.64166	3.31846	1.75751	1.52961	0.819435	1.0705	0.703824	1.32908	0.824235	2.02352	1.38856	0.754593	1.8334	3.19617	0.615404	1.674	2.5686	1.27872	1.44841	1.05715	2.39508	1.40129	1.22566	2.45295	2.56919	2.16588	1.75199	1.92792	1.07447	1.25825	2.04465	1.46484	1.58208
IGLV6-57	7.2675	6.8881	5.33464	5.21739	2.58407	5.65538	7.20196	3.85751	4.64671	4.99399	3.83838	1.17135	3.84305	8.23723	8.84104	2.44426	7.66534	8.70488	6.84639	6.4195	7.84178	3.73689	5.57495	2.72625	2.27194	6.12908	4.259	2.3705	6.60788	7.7993	3.63667	7.63068	9.35382	4.40318	8.39378	3.36452	5.554	6.72213	8.1706	4.24538	7.93168	2.15725	8.21303	7.92314	5.6259	5.2351	9.11744	4.62575	4.30028
IGKC	12.9793	11.7027	9.17753	8.94872	8.0197	9.97183	12.0646	8.40504	9.515	9.78607	8.67215	8.74831	7.71332	11.9442	10.1116	6.0399	11.5518	12.5841	10.915	8.2034	12.2196	9.2904	9.25281	6.88986	6.14374	10.4078	8.86382	6.87983	11.0555	13.2489	6.3016	12.6313	12.4414	9.69522	12.0107	6.98498	11.1062	10.919	11.8533	8.28426	11.9052	6.02091	11.4489	11.1007	10.516	8.71242	12.1271	9.73158	11.0646
ID2	3.91174	4.18292	3.45036	4.02895	4.24106	3.26668	4.98117	5.90838	4.4879	4.1543	4.24052	3.57416	4.89029	5.42439	3.93228	4.34474	4.18388	5.3097	3.85284	5.16718	6.04144	2.85132	3.67481	4.21933	3.38342	4.82536	3.81341	2.3651	4.09278	5.0996	4.64783	3.89334	5.23689	3.1181	5.27596	3.89995	5.21335	4.59598	4.08077	4.16088	4.52521	4.7731	6.21453	5.00077	2.8265	2.6241	6.46769	4.19129	4.92581
ICAM2	2.16082	2.42426	2.14254	1.75229	1.53283	2.48305	2.35125	1.73864	2.49058	3.06861	1.72546	1.34532	3.29261	2.85396	1.61903	2.73723	2.55944	3.61464	1.22152	2.36443	2.32284	1.235	2.58013	1.55033	1.60425	1.66294	1.58427	2.13873	1.73967	2.42203	2.24057	2.18058	2.86187	1.55645	2.71225	1.79761	2.36261	1.81196	3.0532	1.62652	2.63439	1.68095	1.96195	2.43646	1.43166	0.842198	2.12275	3.28672	2.38554
HSD11B1	3.64037	2.59857	1.90303	1.8881	2.71592	2.11607	1.72965	1.5192	2.42268	2.22939	1.98884	0.956544	0.909855	2.40384	3.94691	0.860139	3.12573	3.52287	0.972241	3.18459	2.36267	0.701792	2.12911	0.892198	1.28082	2.53483	1.79787	1.11506	1.45987	3.18516	2.65617	3.06838	3.436	1.42999	2.07606	1.47225	2.72834	2.80451	3.67013	3.03274	3.07287	2.2692	2.56035	3.11588	1.23406	2.25632	3.86612	1.74039	2.58538
HPS5	2.48565	2.41008	2.11991	2.02517	2.6983	1.93355	1.9288	2.02596	2.10168	2.55673	2.47417	2.41138	2.23898	2.48509	2.74349	1.75715	2.9022	2.54367	2.75137	2.53937	2.13066	2.30728	1.85336	2.04359	2.2369	2.87441	2.51123	2.26598	2.61697	2.817	2.23228	2.69149	2.80983	2.40132	1.97861	2.39847	2.98775	2.0188	2.1572	2.82964	2.58637	2.81206	2.60171	2.69483	1.84542	4.17074	2.6172	2.6915	2.78658
HLA-DOB	2.9076	2.17163	1.76942	1.00146	2.32527	2.56995	2.8407	0.866106	2.34405	2.25551	1.42143	1.00718	1.52812	3.86574	2.78294	2.21003	3.18167	4.68606	2.11766	2.29607	1.71134	0.740971	2.077	2.01977	1.36469	2.4474	1.69456	2.02387	2.10739	3.28387	0.601145	2.21189	4.38467	1.59744	2.14731	1.04598	2.9054	3.35672	4.1655	2.39839	3.44431	1.83033	1.90984	1.92403	1.41005	2.97481	2.19812	3.38611	1.36925
HIVEP3	1.9532	0.908605	0.959755	0.538882	1.36624	0.766142	0.815256	0.609193	0.644653	1.08111	0.762359	0.704862	0.790559	1.23137	1.05441	1.23874	0.918665	1.31983	1.52696	0.967657	0.641666	0.617318	0.373915	0.965083	0.605124	1.15435	2.01282	0.638274	1.70085	1.54988	0.226379	0.516478	1.11584	0.732598	0.60536	0.967445	1.19668	1.30016	1.08753	1.83058	1.59289	1.1839	0.75812	1.02741	1.07569	1.01668	1.20286	0.630442	0.817205
HHEX	2.20322	4.52902	1.65788	1.84534	2.03071	1.95374	2.72939	1.45888	1.66607	2.37892	2.24329	1.31404	1.32769	2.81385	2.12141	1.49716	1.64074	3.39128	1.50108	2.01658	0.426927	1.71897	2.14062	2.37441	2.13806	3.17251	1.74051	1.92403	2.55017	3.1035	2.63855	1.57585	2.87586	3.51063	2.33481	1.51877	2.99445	2.68385	1.74658	2.77082	2.11652	3.15501	1.91088	2.20523	2.44691	1.69152	2.10064	2.38214	2.65984
HDC	0.120969	0.142602	1.27165	0.0833884	1.18518	0.211791	1.40784	0.425972	2.05868	0.735417	0.774767	0.565286	0.0770756	1.82659	0.455594	0.586785	1.07909	0.496642	1.39369	0.186575	0.0507194	0.0666652	0.38714	0.120445	0.292973	1.36501	0.292919	0.108818	0.688629	1.07222	0.955903	0.261767	2.49363	0.239361	1.02398	0.893196	2.4458	0.190409	0.435756	0.750127	2.90152	0.413304	0.322212	0.514515	0.388739	0.0382327	0.234154	0.483975	0.141094
HCFC2	1.69248	1.39201	1.61248	1.30034	1.61807	1.243	1.66692	1.56825	2.06745	1.25144	1.71927	1.57149	1.3576	1.74473	1.56738	1.4312	1.80503	1.7272	1.65949	1.90714	0.74137	1.21894	1.23648	0.77224	0.835428	2.03991	1.3935	1.30119	1.82761	1.75107	1.54883	1.78828	2.13384	0.84042	1.77998	1.70189	1.7382	1.25908	2.18039	1.91346	1.5376	1.31085	1.94642	1.58883	1.75273	1.36799	1.74003	1.60697	2.20181
GZMH	3.10646	4.67251	1.0401	2.63704	3.72021	1.99346	1.40227	1.01931	2.75177	0.847198	0.629063	1.31351	1.35342	3.22852	3.8754	0.707231	4.29696	3.57196	2.42837	3.90138	2.36356	1.06252	1.82306	1.36691	1.58836	1.32568	0.664738	0.0705797	1.53176	5.2623	1.93896	2.97179	3.14797	1.0882	1.43605	1.67991	2.91707	0.782649	2.6072	2.14064	3.16295	2.72648	2.12502	2.20354	1.46058	2.08395	2.78579	1.09263	1.66795
GZMB	4.80411	5.75706	1.24482	2.46851	4.67956	1.89496	1.35077	0.950773	2.33132	1.19167	1.28724	1.43084	1.04109	2.64191	5.56153	2.89507	4.49227	2.99874	2.0822	4.28253	4.2631	2.03035	1.34725	1.34088	2.10155	1.71334	1.00583	0.420001	1.37811	5.73125	1.30518	4.08793	3.23752	1.47037	2.2456	1.99558	2.52258	1.8364	2.29267	2.8304	4.30519	2.29854	3.53959	3.48964	2.56515	3.327	3.81355	1.3728	2.48418
GZMA	3.99509	5.74983	2.32926	3.51557	4.93131	3.59719	2.994	1.51217	4.63676	1.37952	2.00391	2.04025	2.76827	4.23151	4.99813	1.56155	5.45154	5.47344	2.68204	4.68701	4.17793	1.52081	2.20419	2.59445	2.05901	2.02459	0.987189	0.690065	2.12615	5.95504	2.90981	3.97245	5.62005	1.88212	2.5164	1.98205	3.66103	1.69683	3.41489	3.65108	3.61112	3.53916	3.80313	3.34088	3.1996	3.26715	5.00857	2.79952	3.29762
GYPC	3.27713	2.53635	3.27973	2.09335	2.38385	2.42587	3.26928	2.22462	2.89911	3.19364	2.92638	1.38205	2.0153	3.65228	2.72526	1.41196	3.16605	4.4995	2.53641	2.34632	2.61374	1.39995	2.34821	2.40391	2.69715	2.5627	2.41833	0.946037	2.70887	3.59356	2.29249	2.76762	3.64439	1.68803	2.78388	2.61559	3.93881	3.11716	2.99856	2.58129	3.32144	2.88179	2.79623	2.55662	1.62993	1.8276	2.96286	2.86836	2.18843
GRAP2	0.762632	1.48783	0.913323	0.660653	1.2809	0.849374	0.885581	0.338115	1.05449	0.311257	0.320673	0.437493	0.208682	1.40975	0.817713	0.35278	1.35014	1.31273	1.06153	0.770501	0.55302	0.321764	0.339975	0.114175	0.141153	0.963798	0.226321	0.177537	0.803187	1.75358	0.570948	0.681138	1.64571	0.521188	1.27977	0.527425	1.59474	0.368487	0.55839	1.20369	1.41115	1.07414	0.489697	0.547111	0.455676	0.253657	0.95615	0.571585	0.797354
GRAP	0.406569	0.187853	0.638426	0.441646	0.845893	0.693697	0.956973	0.523395	0.345867	0.42075	0.510158	0.346471	0.290095	0.935341	0.429465	0.290066	0.509385	1.70629	0.310134	0.418912	0.39221	0.239579	0.737191	0.283673	0.363664	0.420597	0.503861	0.196346	0.441356	0.654044	0.366451	0.675166	0.612995	0.596259	0.93837	0.390433	0.924104	0.416606	0.62528	0.798155	0.686025	0.424305	0.520933	0.502885	0.63217	0.122875	0.381183	0.639274	0.909454
GPR65	1.6573	1.15587	0.891337	0.862903	1.4699	1.02353	0.980047	0.618464	2.06069	1.3584	1.18825	0.514972	0.556882	1.61759	1.27804	0.803308	2.0826	2.46979	0.988066	1.26848	0.431678	0.560145	0.462499	0.943512	0.39679	1.24393	1.01259	0.250718	1.54067	2.33705	2.04652	1.3211	3.08665	0.706221	0.795581	0.6582	2.00812	1.03896	1.19512	2.33215	1.33487	1.43286	1.13824	1.62148	0.61957	0.569464	1.43069	1.23604	1.20235
GNLY	3.29953	2.40704	1.21749	2.88415	3.27431	1.50856	0.991155	0.732124	2.26852	0.933566	1.2181	1.12319	1.71237	3.05416	4.82719	2.04807	2.72373	1.66377	3.85467	2.66459	3.01172	0.778558	1.73621	2.78518	1.14373	0.708794	0.369485	0.562339	1.72448	5.27347	1.13636	2.02941	1.98058	0.837617	1.53821	2.58917	4.10395	0.414258	1.09966	2.16539	2.97517	1.88497	2.43826	1.78493	1.8056	2.42212	3.12743	1.85764	2.56625
GNG2	1.77226	1.6746	2.18474	1.66165	1.86221	1.82501	1.81831	1.43514	1.85728	1.70428	1.73973	0.958782	0.956174	2.47636	1.90737	1.26908	2.32015	3.35188	1.68597	2.24231	1.11752	1.00923	1.63991	1.86455	1.29644	2.32323	1.98793	0.79599	1.83947	2.80696	1.33075	1.44415	2.56718	1.12786	2.01481	1.1326	2.05981	1.9062	2.14303	1.78406	2.40598	1.87945	1.73552	1.71514	1.09144	0.806903	1.9073	1.81084	1.2822
GIT2	1.90828	1.71309	1.58188	1.42976	2.10881	1.48938	1.80494	1.44021	1.2539	1.56538	1.58035	1.52141	1.12055	1.54975	1.77454	1.76236	2.02465	1.73598	1.53906	1.69077	1.44135	1.93436	1.0316	1.00303	1.17428	2.04063	1.8009	1.70353	2.01194	1.9624	1.23956	1.54493	1.67706	0.975073	1.75333	1.52608	1.85568	1.4914	1.2522	2.12014	1.8708	1.61483	1.77205	2.11061	1.67072	1.72392	1.89158	1.41214	2.33272
GIMAP8	2.72622	2.34924	3.15909	1.68236	2.63992	1.92251	2.36784	1.69048	1.61735	2.26927	2.44217	0.974555	1.99639	3.03127	2.50746	0.973407	3.22526	2.91145	1.57861	2.00345	1.18646	1.7113	2.61978	1.99641	1.95101	1.98343	1.89635	0.575348	2.57425	3.30186	1.21752	1.94017	2.28994	1.69667	1.82695	1.83691	3.4404	2.34333	1.5582	3.08829	2.40468	2.59654	2.31174	2.20598	1.46173	1.12648	2.58632	2.48869	1.99577
GIMAP7	4.06568	4.304	4.32513	2.90852	3.78969	3.3734	3.43206	2.20709	3.33449	3.01736	3.34007	1.86551	3.23999	4.45467	3.57866	1.77363	4.41435	5.81874	2.65161	3.10191	2.26291	2.58138	3.88192	2.9288	2.82865	3.12597	2.22443	0.976775	3.32325	4.76082	3.10804	3.34261	4.66655	3.03259	3.10508	2.94025	4.36539	3.13699	3.25253	4.29339	3.72127	3.83638	3.33726	3.23037	2.28669	2.43705	3.98118	4.20019	3.23239
GIMAP6	3.3519	3.09941	3.51786	2.37093	3.12288	2.62501	2.16535	1.83007	2.81211	2.45253	2.91496	1.69908	1.90813	3.35702	2.99239	1.25794	3.82661	4.07505	2.12111	3.05052	1.45499	1.82133	3.21694	2.29318	1.60436	2.94696	2.37174	0.713465	2.92808	3.79788	2.68516	2.74267	3.84979	1.75	2.22531	2.2642	3.65	2.66208	2.66729	3.5763	2.92589	3.06115	3.07539	3.1191	1.73027	1.35831	3.23092	2.98163	2.60049
GIMAP4	4.89494	4.38807	4.07846	3.34663	4.37877	3.75422	3.46428	2.60242	3.85446	3.69383	3.55048	2.58254	3.03595	4.85223	4.37987	2.70367	5.07894	5.43127	3.27029	4.0495	2.49993	2.6477	4.08206	3.72258	2.78137	3.41891	3.5868	1.51551	4.15436	5.25821	3.45417	3.85047	4.94948	2.8861	3.24552	2.97301	4.59039	3.67938	3.83756	4.87805	4.20104	4.05077	3.94741	4.18141	2.44202	3.0044	4.58235	4.01122	3.76491
GIMAP2	3.03728	2.58144	2.49546	2.5402	2.67858	2.84495	2.28854	1.36138	3.08168	2.16484	2.30173	1.44059	3.5685	3.55642	2.51054	3.1097	3.41929	4.22107	2.69967	3.3529	0.848298	1.17693	1.96846	1.32836	1.3054	2.32121	2.04891	2.47187	2.27397	3.87201	2.97367	2.95406	4.0004	2.40658	1.58737	2.14217	3.43861	2.48786	3.31643	3.86737	2.84784	3.34535	2.27326	2.81932	1.50626	2.34291	2.78901	3.07815	2.1752
GIMAP1	1.90966	1.66761	2.03161	0.929993	1.58556	1.47132	1.51656	0.662385	0.954537	1.28411	1.10894	0.507963	0.960792	2.37435	1.24748	0.569699	1.8133	2.50411	1.04231	0.948454	0.780501	0.549214	1.60664	1.45718	0.778668	1.03375	0.928692	0.167348	1.53424	2.14567	0.690422	1.00737	1.65587	0.929065	1.07266	1.27448	2.59023	1.19731	1.03948	1.97871	1.57923	1.52422	1.27439	1.23821	0.838207	0.709968	1.67314	1.31716	0.978578
GCAT	2.13847	3.62878	3.08345	2.11639	2.18988	2.77967	2.9851	2.52173	2.46694	3.5683	2.52275	3.84381	2.12001	2.31985	1.87651	2.75748	2.29561	3.15187	3.95401	1.90583	2.49378	3.19582	4.00332	3.21675	3.21031	1.30905	2.83422	2.98405	3.21728	2.85322	3.77693	2.46314	3.51326	3.40513	1.6067	2.75804	2.72304	3.81711	2.99138	2.36074	2.77044	1.70368	1.94193	2.90712	3.41742	2.44184	1.73712	3.26583	3.99449
GBP4	4.06474	3.70223	2.96527	3.00679	4.10447	2.89376	1.9432	2.10512	3.4839	2.32386	1.9894	2.17755	2.82308	4.19633	4.72539	2.19824	4.8944	3.58367	2.47028	3.72704	2.37156	2.38405	3.13799	1.00535	2.53802	2.60929	2.06613	1.15678	2.40658	4.79849	1.4539	4.09153	3.6396	2.45301	1.91323	3.08148	3.62045	2.35147	2.19122	4.90418	4.26666	4.20365	3.28106	3.55506	2.65966	4.44376	4.13601	2.08732	3.25041
GBP1	5.64076	4.78559	2.46509	2.94008	5.02365	3.83789	2.58916	2.2314	4.44182	2.86892	2.66786	4.515	2.63597	4.32058	5.3564	3.779	5.79475	4.10615	3.05797	5.04778	2.92268	2.50584	1.9336	1.90437	3.12809	2.67003	3.07227	2.14388	2.75672	5.4135	2.48193	4.66917	4.35099	2.54993	2.55037	3.72251	3.47597	2.66131	2.79454	5.91899	4.92218	4.16993	3.89834	4.76505	3.61296	5.8832	4.70328	3.27199	3.88626
GATA3	1.95609	1.14511	1.16047	0.881304	1.21094	1.09826	1.25473	0.542868	0.706077	0.965181	0.352498	1.03107	2.43086	1.75215	3.68572	0.645351	1.24154	2.27702	1.072	0.845991	0.521191	0.364648	0.532619	0.251684	1.96513	0.922125	1.67017	0.312495	1.57557	1.92463	0.351853	1.06969	1.71689	0.67677	1.38294	0.691888	1.75845	0.905725	0.860729	1.3533	1.73088	1.52739	0.722272	1.24409	0.639357	7.0738	1.28935	0.921712	0.477867
GAB3	1.21269	1.27099	1.1926	0.58035	1.96936	0.775618	1.36231	0.915311	1.28885	1.13942	1.14028	0.688764	0.68472	2.18235	1.18782	1.0791	1.62201	1.72015	1.63851	0.891163	0.740918	0.46808	0.535829	1.72124	0.713365	1.73309	0.849907	0.431042	1.24168	2.1008	0.601362	0.861776	2.08402	0.553673	1.11219	1.06967	2.39164	0.734732	0.937397	1.99517	1.63164	1.32845	1.03065	1.25347	0.752027	0.471874	1.24034	1.21322	1.47345
FYN	2.45946	2.54891	2.90653	1.8171	2.66061	2.14631	2.35125	2.02033	1.71398	2.95882	2.26638	3.16334	1.54263	2.74022	2.64363	1.79243	2.65098	3.56747	1.59544	2.7904	2.12667	1.92684	2.37926	3.21623	1.5706	3.2157	2.57335	2.42455	4.05192	3.47243	1.53295	2.09137	2.90467	1.86064	2.74419	1.776	2.86558	3.2655	2.49846	2.97203	3.64503	2.68586	2.67014	1.99094	3.39043	3.9671	3.36631	2.18242	3.16478
FRMD3	0.537448	0.333391	0.819374	0.745339	0.470129	0.51681	0.279048	0.361527	1.93897	0.287812	0.322428	0.18876	1.41764	0.869006	0.499509	0.21126	0.704324	0.608417	0.249117	1.18425	0.104102	0.412251	0.866631	0.189289	0.366678	0.381989	0.163682	0.202519	0.452155	0.709854	0.223034	0.39018	0.480437	0.438547	0.582715	0.674014	0.997592	1.00379	0.557744	0.826908	0.346313	2.51872	0.363677	0.26096	0.217359	0.309344	1.89881	0.387551	0.960469
FNBP1	4.21057	3.31212	3.40271	2.36736	4.06605	3.46471	3.11905	1.98766	2.62593	2.92221	2.78474	3.92556	2.35031	3.45164	3.78629	2.25798	3.54488	4.02067	4.12557	2.49595	2.72998	2.99212	2.59057	2.51021	2.10815	3.46358	3.20765	1.05913	3.51169	4.15081	2.34862	2.72656	3.19458	2.4423	2.8041	2.84121	3.7866	3.12982	2.22957	3.47821	3.74931	3.17688	2.49303	3.34223	3.75411	3.2677	3.66167	2.78141	2.61771
FLT3LG	0.843933	0.609584	0.648432	0.337051	0.826827	1.05959	1.12207	0.457332	0.888917	0.558137	0.407226	0.592142	0.657068	1.55023	0.731802	0.833666	0.765446	1.54243	1.06788	0.554933	0.547787	0.216802	0.467603	0.926347	0.380511	0.503574	0.363834	0.38951	0.665438	1.00001	0.322367	0.652444	1.16996	0.564533	0.573924	0.882903	1.30001	0.362057	0.494116	0.985364	1.11058	0.568589	0.801325	0.503486	0.560059	0.627613	0.645644	0.534762	0.561734
FLI1	2.05295	1.60903	2.33422	1.48762	2.09249	2.00941	2.01646	1.67245	1.42719	1.87776	1.91465	0.974499	1.50404	2.41147	1.75297	0.916237	2.41543	3.1518	1.5644	1.64502	0.847404	1.10283	1.99657	1.41911	1.32793	1.73126	1.4425	0.586683	1.94163	2.68387	0.936353	1.49907	2.33672	1.49303	1.77253	1.6776	2.57175	1.78637	1.62257	2.47545	2.25511	2.10039	1.66184	1.81422	1.13765	0.762833	1.97318	1.90439	1.28266
FGL2	4.03926	3.45903	3.07573	2.73008	3.90917	2.75173	2.39345	2.20241	4.13439	3.08222	3.26434	2.68942	2.53971	3.96564	3.46462	2.76926	5.03485	4.21813	2.75816	3.51682	1.47982	2.06616	2.30321	3.3449	1.23805	3.89794	3.18108	0.939304	3.62123	4.5708	3.72176	2.73962	5.10743	1.47224	2.26517	2.6756	3.76899	2.85832	3.67645	4.72834	3.67817	3.43744	3.21449	3.67217	1.98197	1.86705	4.32342	2.92918	3.52548
FGD3	1.99203	1.80052	1.77045	0.943236	2.13426	1.49913	2.24283	1.3133	1.8089	1.40993	1.30006	1.35557	1.80713	2.59667	1.87855	1.51558	2.029	2.93659	1.76708	1.2293	1.32409	0.748251	0.866553	1.25246	0.758163	2.3206	1.05616	0.786208	1.76496	2.83578	1.06995	1.45503	2.53111	1.34009	1.45101	1.73776	3.56939	1.8675	1.08744	2.57879	2.34322	1.92638	1.60928	1.63027	2.25102	1.62869	2.98197	1.35566	1.87638
FDCSP	3.83402	1.95136	2.75524	2.03573	3.25244	5.19037	4.27647	1.93105	1.09102	1.94107	0.939856	0.15284	2.3503	5.92336	1.31504	0	2.79298	9.2346	1.04938	0.692869	0.0995702	0.928658	0.461975	0	1.00841	2.46571	0.061716	0.224641	1.95941	5.8847	1.06679	1.98039	4.85199	2.81151	4.37847	1.14189	1.31786	2.75219	3.80461	1.96725	3.28453	2.03262	2.05088	2.0531	0.833981	0.293066	0.146785	5.0816	0.227712
FCRL6	0.861658	1.68943	0.598541	0.526721	1.23611	0.965253	0.702069	0.192924	0.759838	0.259362	0.353889	0.235865	0.383824	1.16644	0.611645	0.153973	1.52516	1.26378	0.982873	0.429189	0.4789	0.183228	0.533942	0.519343	0.0671444	0.349254	0.544437	0.532358	0.939832	1.84364	0.188011	0.59875	1.32	0.327852	0.532276	0.570427	1.78737	0.273771	0.431008	1.11787	0.76553	0.737081	0.766558	1.21438	0.352074	0.290117	1.27408	0.55152	0.52082
FCRL5	2.14282	1.38016	0.699188	0.357125	0.519117	0.711951	1.92963	0.236089	0.527981	0.38507	0.469785	0.264459	0.15668	1.98134	1.24813	0.0379388	1.64097	1.86847	1.07787	0.387191	1.57845	0.567621	0.323242	0.0456854	0.0364904	0.875422	0.334504	0.11187	1.13977	2.92962	0.117456	1.71338	1.86204	1.00997	2.23105	0.234338	1.66241	0.920464	1.55157	0.406909	2.28917	0.154738	1.7981	1.6013	1.02095	0.506789	2.50552	0.497033	1.45706
FAR2	0.970259	0.429404	1.01935	2.60641	0.931972	0.927309	2.03794	0.671275	0.964969	1.57114	0.784221	1.44792	1.69678	1.34113	1.57711	1.35115	1.33614	1.40537	1.44545	2.06525	0.454149	0.474626	0.702855	0.364831	1.31466	1.01814	0.93168	0.302779	1.01968	1.36758	0.544048	0.731783	1.5228	2.92886	2.19027	1.26656	1.69121	1.77766	1.01213	1.57526	1.22241	3.6946	1.86511	1.03668	0.646376	1.9743	2.05046	0.77058	2.22559
FAM171A1	3.69512	0.90612	2.28619	1.24753	1.92807	2.92213	2.26434	1.4901	0.841342	1.954	1.90256	4.62298	1.86187	2.54947	3.24093	0.480816	1.32285	3.32394	1.76018	1.45699	3.77346	1.16107	2.32884	1.28202	1.44856	1.75441	1.42529	2.18794	1.96131	2.03219	0.435641	1.03488	1.44962	2.87307	2.53204	2.70623	2.78596	1.81334	1.25776	3.42269	2.76806	2.34611	3.31031	2.63115	1.03608	1.12204	4.29724	2.18017	0.802268
EVI2B	4.74316	3.41189	3.64543	2.94346	3.68307	3.66833	3.6359	2.26657	3.77515	4.11899	3.19635	2.00252	3.52157	4.6781	3.77467	3.02562	4.75318	5.71696	3.31974	3.82425	2.9106	2.17488	2.23622	3.13641	2.09433	4.03397	3.4772	1.28586	3.88087	5.12314	2.5508	3.92499	5.08872	2.89474	3.50712	2.51816	5.01486	3.49479	3.76603	4.13704	4.06095	4.36381	3.53787	3.69882	2.49101	2.195	4.30294	3.53613	3.27607
ETS1	4.91275	3.63769	4.57281	3.59901	4.33792	4.09692	3.98567	3.57243	2.89949	4.00798	3.7218	2.93615	3.52825	4.07711	4.6906	2.72542	4.57753	5.28875	3.82546	4.61599	3.02541	2.98508	4.22095	2.66283	3.20947	3.42448	3.65979	1.92775	3.53541	4.81587	2.60181	3.1599	3.57257	3.91075	3.8972	3.25285	4.1023	4.26102	3.8697	4.08451	5.12391	3.99962	3.595	3.80844	2.90289	3.00203	4.22435	3.69464	3.77582
EPN3	1.77869	1.02359	2.40326	2.68805	3.2518	2.14497	3.04644	2.72408	0.0412608	3.10628	2.27175	1.66913	2.92879	2.30656	3.06914	2.5269	3.73289	1.79058	2.45668	2.23455	1.5006	2.98235	2.55647	2.46943	3.33642	0.72543	1.58164	3.45803	2.14304	1.42471	1.72943	3.08311	0.797066	2.55057	1.62744	2.80464	1.95464	1.99028	2.26747	2.24441	2.0469	3.01095	2.88881	2.89797	2.62231	2.54326	1.74441	2.91826	2.09806
EPCAM	5.57983	7.81282	7.30508	8.04531	7.87532	7.34354	6.90402	7.8945	6.3676	7.78893	7.53734	7.95746	8.28058	7.42305	8.03845	7.84646	7.64291	6.96747	7.0408	7.83045	7.99813	7.57382	8.12941	7.21713	8.57839	7.71221	7.42535	8.40515	7.19424	6.51115	8.69288	7.90022	6.5336	7.91747	8.10265	6.45878	6.00281	8.08411	7.72627	7.53262	7.38067	7.76538	7.90529	6.82701	8.18529	7.19587	7.67367	7.8928	8.6346
EPB41L3	1.85841	1.10747	1.00618	1.30212	1.78454	1.10807	1.02457	1.81758	0.9278	1.34331	1.84011	0.991631	1.12005	1.6399	1.9445	2.1562	1.93423	1.7245	1.75519	1.24156	2.66295	0.85616	0.545936	1.41539	0.742793	1.49473	1.43966	0.658385	1.76458	2.32938	0.808621	1.32632	1.70599	0.385841	1.96328	1.18331	2.23041	1.2117	1.01877	2.2887	2.04666	1.64573	2.23667	3.37014	0.570295	1.24641	2.46577	1.05341	1.03545
EGR2	2.34589	1.21757	1.41038	1.29292	2.02331	1.58541	3.12059	3.33944	2.87999	1.9004	1.45609	1.26665	1.4521	3.34851	2.46289	2.19534	2.15155	3.25658	1.6434	3.49271	1.6573	1.68767	1.62242	0.859337	0.903793	2.04242	2.02429	2.36612	1.97289	2.75183	1.18686	1.88375	3.0879	1.59191	2.39214	3.92829	4.62791	4.0924	2.03145	2.33234	3.16544	2.87824	1.28241	2.74228	1.7318	1.28344	2.99854	2.31423	2.00792
EAF2	1.96985	2.33081	1.43441	1.15911	1.47017	1.21376	1.46765	1.63186	1.64638	0.919617	1.17539	1.63343	1.0991	2.25863	2.25842	1.21767	2.11121	3.21856	1.65276	1.1262	1.51713	1.20392	1.17325	1.78418	1.44647	1.47637	1.76423	0.958182	1.77419	2.84775	2.20345	1.9444	2.82456	1.53029	1.75507	0.94966	1.95027	1.1117	1.93511	1.56388	1.30967	1.23835	1.7115	1.95558	2.13629	1.49194	2.54746	1.74259	1.97472
DPEP2	1.12393	0.827231	1.36611	0.532656	0.904341	1.01812	1.55899	0.721975	1.52453	1.65023	1.75482	0.585244	1.51109	2.58193	0.866425	0.567164	1.81714	1.87132	0.945075	0.950449	0.827526	0.41317	0.609001	1.02008	0.919342	0.937353	0.753591	0.268395	1.38299	1.64047	0.866871	0.872898	2.39345	0.612402	1.07541	1.65125	3.34933	0.974246	1.20611	1.41404	1.94197	2.29119	1.13306	0.969454	0.702319	1.87205	0.965781	1.12703	1.0248
DOCK4	1.14728	1.44306	2.05933	1.40909	1.49915	1.38586	1.41904	1.63797	1.49506	1.63296	1.54782	0.846403	0.804135	1.75986	1.51984	0.95095	1.83858	1.67901	2.47679	0.944959	0.910949	1.9722	1.40342	1.67149	0.887066	2.36988	2.40211	0.86342	2.39571	2.50994	1.48922	1.20022	1.90134	1.0393	1.45659	1.85895	2.57694	1.53731	1.34482	2.38523	1.98968	1.71484	1.3493	1.51536	1.62028	0.346526	2.52528	1.09166	1.65254
DOCK2	2.39672	1.83711	1.61998	1.62691	2.42571	2.11191	1.84224	0.881015	1.29567	2.0322	1.79068	1.04089	0.973179	2.32204	2.14374	1.62704	2.79372	2.82791	1.65686	2.76256	1.10006	1.01496	0.881192	1.12507	0.500415	2.23042	1.78771	0.911034	1.95026	3.14139	0.698238	1.46916	2.33614	1.06185	1.64401	1.33769	2.85028	1.45515	1.23711	2.72763	2.69739	2.53354	1.82318	2.43931	1.03371	0.919745	2.44781	1.26556	1.46377
DOCK11	2.02977	1.39618	1.8384	1.77182	3.10975	1.5558	2.05622	1.08071	1.76763	2.45239	2.2009	1.37729	1.2672	2.2933	2.13967	2.51423	2.82892	2.70986	1.9936	2.13192	0.756015	1.1939	0.764539	0.965787	1.23618	2.06399	2.33043	1.0912	2.38147	2.80303	1.76509	1.32152	2.53224	1.1071	1.71927	1.43481	2.55083	1.81099	2.01992	2.41479	2.54896	2.59241	1.84063	2.6729	1.44124	1.12203	2.38425	1.51835	1.80762
DGKA	2.03127	2.23728	1.99602	2.29977	2.16029	1.99876	2.47759	1.67292	1.2871	1.79929	1.05053	1.52212	3.02307	3.42054	2.53927	1.3616	1.75381	2.76226	2.23256	1.78993	1.71478	2.20035	1.69028	1.48645	2.598	1.60462	1.21101	1.52312	2.11956	2.19134	0.987456	2.77617	2.04444	3.7035	1.73141	2.75836	2.15634	1.82708	1.45078	1.85118	2.71651	3.04055	1.82724	2.28175	1.37982	3.44695	1.25976	2.20005	1.59625
DERL3	4.97828	3.0466	3.55419	1.8086	1.85891	3.39573	5.43554	2.40628	3.21616	3.28708	2.2899	3.06774	1.48252	4.72114	2.6469	2.08721	4.79603	5.0073	4.44287	2.28236	4.87794	2.51062	3.10104	1.97153	0.961248	2.84707	3.28137	1.23285	4.20524	5.18138	2.3862	4.70779	4.71144	2.58934	4.86576	2.46706	4.22389	3.40836	4.7461	2.46833	4.48278	0.923881	4.49578	4.05751	4.23547	1.78261	4.74018	2.29261	3.47453
DENND3	1.71397	1.3656	2.71748	1.50488	2.3818	1.67049	2.50029	2.06935	1.54533	2.11334	1.5892	1.49805	2.23	2.48557	1.82628	2.28563	2.36542	1.93135	1.68127	1.61648	2.03128	3.14097	1.48009	2.18681	1.48536	1.79347	1.60786	0.620983	2.15122	2.33072	1.0922	3.19365	1.75067	1.36706	1.57709	2.61308	3.56725	1.83377	0.956301	2.16971	2.57205	2.08031	1.50093	2.272	1.41024	1.04077	1.67451	1.47094	1.49063
CYP7B1	0.861124	0.6447	1.21109	1.68817	2.73356	2.07599	2.26172	1.36829	1.01296	2.63514	1.56186	0.636332	0.382102	1.06721	2.95994	1.22937	2.23151	2.29077	1.97773	0.877878	0.389728	0.674246	1.21989	1.61299	1.24255	1.99477	1.52104	1.49993	2.27524	1.324	0.993561	1.2857	1.89037	0.912027	1.28036	1.31392	1.47375	2.42171	2.72693	3.46876	3.06423	1.14073	1.40134	1.60036	0.62793	1.39475	1.93698	1.76717	2.78723
CYP26B1	1.99376	0.858577	0.745911	0.779787	0.349874	0.974245	1.43319	1.76031	0.288715	0.630208	0.522848	1.40381	0.12338	0.47563	1.28298	0.201592	0.578029	0.929495	0.841293	0.487841	0.390096	1.71289	1.78809	0.289877	0.747384	0.769847	1.81584	0.137283	1.16707	0.927245	0.237756	1.30195	0.763804	0.224342	1.10786	0.857938	0.649551	1.73863	0.426355	0.851455	1.91534	0.890314	0.723248	0.845188	0.367607	2.34124	2.49145	0.729122	2.44006
CYP1B1	3.59901	1.83549	2.15339	3.29116	4.39489	4.35603	4.01466	2.1796	5.63	4.94274	3.55756	1.58839	1.06953	3.17198	4.02604	2.29623	4.32676	5.10296	2.84349	3.22067	1.65624	2.16219	3.00851	1.79385	2.40901	3.31672	3.45668	1.4668	5.70398	3.84143	5.48507	3.22616	3.77404	1.8089	3.5695	4.28132	5.84395	4.30326	4.79568	3.67503	4.8506	2.75075	3.34077	4.3761	4.64954	1.86781	3.76868	3.73785	3.08174
CXCR4	5.02233	4.97782	4.75454	3.7067	5.8785	5.2132	6.5425	5.07779	5.69126	4.62679	4.54708	5.99813	4.15693	5.79094	5.2985	4.25131	6.41775	7.42404	4.07974	5.52083	5.40251	5.71149	4.72595	4.55425	3.60543	4.19195	4.72123	3.04567	5.02294	6.04507	4.73587	6.17995	5.92331	5.21673	5.96047	3.2323	4.47134	4.42774	5.83283	4.7137	6.94215	4.84678	5.28602	5.30111	3.93029	3.17549	5.1594	5.00456	4.5181
CXCL13	6.16274	4.41753	3.74858	2.83113	4.96284	5.50411	4.89487	2.06691	3.2434	3.22542	1.587	1.90609	2.37863	6.6533	5.30692	1.22986	5.17358	9.33866	1.53796	4.89183	4.00573	2.34211	1.99481	0.0545191	1.60655	3.40696	1.14411	0.222314	2.27484	6.51411	2.34207	5.34933	6.05807	3.30261	3.99401	0.410517	3.33329	3.32539	5.44382	4.8619	6.26295	1.9969	3.97578	4.51482	2.66018	4.43853	4.30494	6.03514	4.64115
CST7	3.74025	4.18151	2.39676	3.09549	4.0147	3.21657	3.59286	1.92903	3.57256	3.82446	2.72443	2.97627	2.74201	4.34238	3.79813	3.3115	4.77624	5.43823	3.05721	4.44512	2.89876	1.97715	3.99373	4.24005	2.3994	3.51596	3.29736	1.23798	2.25178	4.6641	4.62173	3.84193	4.85961	2.23229	2.63578	2.55146	3.95138	2.42351	3.70962	3.48114	5.92469	3.7761	3.33298	2.90996	2.25932	2.37324	3.18825	3.37477	2.57867
CRTAM	1.01071	1.60068	0.542376	0.49364	1.24935	0.940957	0.451218	0.172475	0.635811	0.523071	0.44452	0.333549	0.611193	0.930204	1.14287	0.238711	2.37246	1.3451	0.654909	1.11658	0.675542	0.188884	0.213774	0.394173	0.115362	0.569791	0.419587	0.361992	0.526196	2.19991	0.526185	0.801593	1.77868	0.327413	0.253179	0.377787	1.6141	0.444028	0.665999	0.848011	1.49429	1.12417	0.594659	0.860624	0.287809	0.490671	1.23858	0.492434	0.505535
CR2	2.00471	2.48751	1.59831	0.438117	0.880429	3.08233	1.98096	0.448986	0.132897	0.815406	0.405893	3.41642	0.807311	3.63959	0.597641	0.0862173	1.25817	6.07071	0.776206	0.168932	1.00723	0.828791	0.510136	0.0121559	0.978432	1.31333	0.331437	2.33091	1.03167	3.50507	0.333461	0.550134	2.25418	1.46836	2.09422	0.0877012	1.53098	2.58902	2.32359	0.36967	2.22058	0.608334	1.5472	0.630828	0.256171	0.601794	0.319829	2.22378	1.92644
CPNE5	3.17055	1.98238	1.64873	0.629683	1.43708	1.60918	2.36909	0.863618	1.04241	1.16553	1.0751	0.958691	0.684545	2.56021	1.45852	1.26629	2.25034	3.33899	1.67872	1.23518	2.33977	0.790692	1.45344	0.656192	0.687168	1.4693	0.926168	0.496045	2.61218	3.47008	0.733575	2.38531	2.44476	1.4994	2.39321	0.785644	2.31582	2.15369	1.69555	1.33957	2.6317	0.670457	2.38232	2.03217	1.96317	0.556012	2.76512	1.46666	1.80671
CMKLR1	3.80585	2.3354	2.13873	1.51305	2.7886	1.71019	1.76932	1.25809	2.18973	1.47892	2.91168	1.5621	1.26003	2.74652	2.94595	0.685277	3.31447	1.94747	1.72152	2.16848	1.38006	1.36886	1.32293	1.60238	1.01659	2.15817	1.93663	0.430571	2.16633	3.41951	1.24287	2.3486	2.7624	0.837584	1.57163	1.55643	3.26451	2.07697	1.61354	3.14351	2.45124	2.71551	2.35592	2.35941	1.31197	1.43645	3.51473	1.3991	2.27509
CLEC4E	2.46092	1.62083	0.406566	0.287931	1.52152	0.855402	0.573864	0.189357	1.24022	0.602989	0.994622	0.893353	0.271761	1.45116	2.55499	0.215953	1.55547	1.02162	0.321889	0.667942	1.74608	0.371322	0.587601	1.02527	0.950516	0.545359	0.473137	0.109358	0.908955	3.12983	1.1804	5.9145	1.28995	1.48307	0.745551	0.936634	1.47927	2.94951	1.50988	1.80769	1.29994	0.95737	2.19859	1.48028	0.294465	1.37177	2.63072	0.406561	0.909984
CLDN7	5.32944	5.8085	6.79719	6.68253	6.06254	6.59003	6.62363	6.98508	5.05296	5.66329	6.35846	4.74629	5.88951	5.71134	6.19057	6.32994	6.45858	5.5661	4.86398	6.31329	6.92483	6.62329	6.44858	6.10447	7.381	5.72458	5.20033	5.78251	6.41989	4.98797	6.54168	7.3379	5.30434	6.2726	6.94403	6.56782	5.85082	6.28212	5.59932	5.91662	5.78742	5.98422	7.46307	5.35253	7.25548	5.92063	4.6146	6.84827	5.77834
CHN2	0.172922	0.24232	0.575594	0.390841	0.486713	0.308754	0.642687	0.348072	0.672462	0.850623	0.440411	0.40208	1.55009	1.20804	0.650409	0.329765	0.635663	1.26992	0.490775	0.622355	1.0376	0.171675	0.261101	0.339093	0.661687	0.750183	0.763282	0.742593	0.625756	0.506332	0.228327	0.359305	1.43445	0.359651	1.01783	1.21074	0.957044	1.41207	1.16904	0.880283	0.578371	1.50925	0.97274	0.69812	0.26047	0.950715	1.3915	0.409399	1.06307
CFP	0.528126	1.15394	1.36651	0.418684	0.938261	0.438742	0.796302	0.621246	0.585279	0.955187	0.892171	0.320558	0.608648	1.622	0.573347	0.860125	0.743675	2.09478	0.279436	2.61718	0.536791	0.892093	0.538864	1.08	0.488736	0.884409	0.133968	0.0945466	0.201739	1.34171	0.361051	0.707152	0.956412	0.648317	0.615185	1.98528	1.89676	0.773704	0.792831	0.616224	1.04763	0.952683	0.98078	0.792766	0.438216	0.21725	0.469015	0.801209	1.17388
CDC14A	1.1136	1.11675	1.17478	0.836495	1.17753	0.810679	1.10928	0.805857	1.0001	1.41476	0.954904	1.39505	0.975495	1.94231	1.60838	0.764987	1.27102	2.05891	0.970999	0.964727	0.606279	1.75484	0.983651	0.740802	1.16628	1.56835	1.56908	0.472056	0.952527	1.04093	1.36927	0.911575	1.84693	0.835399	0.877209	2.2037	1.42637	1.30984	1.91469	0.945672	1.62003	1.32129	1.23275	0.941353	1.2353	1.92862	2.13015	1.26632	1.58998
CD79B	3.14054	2.20555	2.16898	0.922259	1.98639	3.04927	3.50414	1.05795	1.66406	1.45537	1.14068	0.685456	0.921202	3.73765	1.74599	0.820932	2.47448	6.27682	1.63702	1.52697	2.0463	0.93015	1.70464	0.668608	0.984654	1.90607	0.81165	0.242927	1.88309	3.65444	1.15147	2.96311	3.61754	2.56046	3.04439	1.0924	2.52182	1.37052	3.23151	2.00648	3.40486	1.28814	2.76993	2.26122	1.4076	0.955912	2.66626	3.12163	2.45305
CD79A	6.10226	4.89132	3.83798	2.35467	3.21911	4.82709	5.53158	2.97029	2.98587	3.2622	2.33484	1.74405	2.03756	5.6572	3.86329	0.941643	5.36057	7.7477	4.75512	2.34997	5.11976	2.96743	3.67932	0.945507	1.5697	3.59621	2.77635	0.736572	4.15541	6.71552	0.899764	5.64975	5.46322	4.31727	5.60875	2.03654	4.82036	4.34294	5.0643	2.621	5.87722	2.41817	5.99378	4.15812	3.66883	2.65889	5.45259	4.41946	4.66176
CD72	2.64589	2.03342	0.847955	0.782814	2.47155	1.37913	1.46483	0.531259	1.66796	1.15979	2.02703	1.51067	0.387976	2.22994	1.90381	0.861864	2.66321	3.14371	1.07767	1.42716	1.40507	0.596481	0.552738	1.91029	0.777399	0.986439	0.763595	0.472234	1.08433	2.55151	1.578	1.50379	2.28545	1.03861	1.03981	0.676429	1.65648	0.997489	0.9506	2.50123	2.12815	1.68883	1.372	1.8415	1.34761	1.18515	1.86064	1.13555	2.03495
CD69	1.80735	2.4689	2.01594	1.05697	3.07077	1.93633	2.96689	2.35707	3.76071	1.14907	0.906953	1.83835	0.805223	3.34656	2.04482	2.72901	3.1307	4.3322	1.78669	3.10191	1.39397	1.20668	0.721341	0.552918	0.653418	1.56773	0.847406	0.820545	1.39411	3.10009	2.19796	2.27186	4.13372	1.65206	1.43344	1.74566	2.85968	1.92069	3.11017	2.25097	3.65046	2.05118	1.3819	2.42558	0.714164	1.45056	1.49539	2.84862	1.28403
CD40LG	1.2402	0.838992	1.6547	0.591134	0.984707	1.45645	1.64408	0.736415	1.43551	0.419829	0.237307	0.44946	0.326417	1.98183	0.651998	0.136637	1.32324	2.66613	1.30296	0.494803	0.462983	0.518497	0.789878	0.115581	0.23276	0.747988	0.209851	0.0916728	0.812253	1.68277	0.162671	0.982891	1.91401	0.668466	0.550524	0.317621	1.77818	0.690958	1.03958	1.56705	1.53032	1.37811	0.674803	0.568099	0.443466	0.494964	1.20233	1.66428	0.731547
CD38	2.95676	2.71214	3.32445	2.25432	1.93948	2.03011	1.86178	0.859619	1.67382	1.07619	1.42968	0.730974	0.503495	2.26321	2.4092	0.238701	2.3399	2.59734	2.13368	1.58742	1.21509	2.97278	3.95102	2.06755	1.47132	1.29912	2.65481	0.819778	1.19717	3.09278	0.586573	2.44636	2.03463	0.851827	1.7789	2.62382	3.59442	1.24449	1.30268	3.28355	2.98809	1.2871	2.18088	1.92485	1.06087	1.18519	2.97978	3.18373	1.88721
CD27	3.92735	2.90594	3.22658	2.06074	2.8088	3.29046	3.96031	1.78843	2.69338	2.31603	1.60439	1.60463	1.41922	4.10985	2.63445	1.03242	4.29986	5.50465	2.56591	2.41289	2.84134	1.78673	2.12044	0.62967	0.857764	2.8161	1.28089	0.670654	3.14399	4.48491	0.768193	3.873	4.53477	2.71584	4.4711	1.44384	3.68719	2.80564	3.60703	2.7249	3.91374	2.1915	3.84579	3.09396	2.95637	1.64375	4.28917	2.72407	2.61999
CD19	2.37636	1.81835	1.09434	0.315801	1.59223	1.95479	2.73668	0.615926	0.482769	0.700663	0.417409	1.07341	0.384385	3.3084	1.04916	0.0626565	1.4598	4.43089	0.808636	0.441646	1.22353	0.304091	0.633747	0.15291	0.262417	1.01264	0.369606	0.577703	1.25537	3.21576	0.111028	2.09163	2.26813	1.90351	2.1695	0.554952	1.86768	0.931869	1.28055	0.929196	2.43666	0.656526	1.79589	1.32938	0.698163	0.452456	2.32908	1.60594	1.2669
CD180	2.47257	1.18736	1.32118	0.8753	1.70661	1.1127	1.35151	0.535551	1.08186	1.2237	1.95624	0.44843	0.589866	1.99861	1.27726	1.59306	2.20333	2.84325	1.60004	1.38626	1.08423	0.847037	0.44952	1.06282	0.21058	1.71265	1.52443	0.381669	1.93414	2.73692	0.948031	1.60987	2.81153	1.14652	1.65108	0.445198	1.63325	1.21439	1.33991	1.74616	1.76318	1.79251	1.62817	2.24653	0.793367	0.353217	2.19622	1.25879	1.67611
CCR8	1.04985	0.603819	0.470859	0.678747	0.913509	0.890881	0.831171	0.293395	0.778443	0.792219	0.420111	0.641463	0.114178	0.371034	0.919672	0.473033	1.0451	1.24903	0.464505	0.45243	0.262378	0.586462	0.0684979	0	0.132968	0.593421	0.378853	0.283405	0.200228	0.579597	0.19035	0.979382	1.4473	0.345784	0.799914	0	0.486157	0.854758	0.584767	1.11838	2.03709	0.734482	0.686177	0.916116	0.518132	0.235523	0.634048	0.344382	0.287202
CCND2	3.48316	2.59111	2.9369	2.04947	2.71548	4.01864	3.26483	1.78052	1.53634	2.61752	2.33001	1.1359	1.7672	3.58711	2.61946	1.68866	2.66672	3.70702	2.71696	1.98829	2.02446	1.58444	4.44613	1.82107	1.9969	2.85125	2.82725	3.55003	2.97934	3.95312	0.733198	2.27819	2.4469	2.26159	2.78129	3.36773	3.0975	2.16153	1.92566	2.43297	3.58861	2.40845	3.26869	2.42775	1.84657	1.74088	3.14385	2.52027	1.7195
CCL5	6.02133	6.67442	4.08217	5.12737	5.97627	5.17326	4.45036	3.11784	5.05212	3.31738	2.71137	4.05348	3.49965	5.55406	6.54303	2.72482	6.85367	6.81782	4.10185	5.51319	5.10972	2.79481	3.60927	3.56161	3.87123	3.50109	3.09049	1.09443	3.91465	7.26854	2.93724	5.46638	6.04267	3.12542	3.96489	3.61609	5.76998	2.71235	4.28942	5.39947	5.43985	5.00549	4.70165	4.8911	4.03695	5.94903	5.40581	4.10198	4.03104
CCL22	2.37803	0.588539	2.1808	1.3704	2.77122	1.62899	2.50968	1.60945	2.15705	3.43539	1.0259	1.3973	1.28729	2.94728	1.44997	3.9875	1.60017	4.22264	2.54142	1.22425	0.420392	1.90724	1.29788	0.395246	2.08661	3.26171	2.83424	3.66081	2.28193	2.31279	1.24798	1.9401	3.26113	2.24299	1.60147	0.90181	3.39809	2.76256	3.07411	1.93217	4.44789	1.95617	1.5519	2.59119	1.30398	2.0651	0.837093	2.35323	0.788158
CCL21	6.02442	4.41521	5.60424	5.75708	5.79727	5.50926	6.5309	3.67146	3.33766	4.16107	5.45955	0.412373	4.90769	6.387	4.97457	5.30079	5.56686	7.56101	2.24558	6.26161	3.29887	3.3722	5.25721	5.31412	4.48416	4.12343	0.527818	2.65882	5.05961	5.23217	3.44512	7.77228	5.32713	4.41989	5.32967	6.32724	4.82032	5.41268	5.69328	4.37307	6.19287	3.85724	5.95043	5.73028	4.2847	0.427533	3.88207	6.28425	5.39923
CCL19	5.17028	3.53854	5.05917	4.16937	4.66157	5.92194	5.58506	2.64301	4.3757	4.93552	1.99941	2.22556	2.33666	7.04044	4.63796	1.66365	5.1535	9.03033	2.02033	3.78136	1.93006	2.65474	3.75001	0.278327	2.77711	5.00586	1.09101	0.796098	2.94342	5.93216	3.16587	4.6449	6.48615	3.31293	3.92287	4.17996	5.12307	5.23024	6.3428	5.30107	6.71358	4.40238	4.40807	4.44054	2.50315	3.37948	5.14906	6.25634	4.39075
CCDC50	3.22237	2.43847	2.7573	2.50682	2.29289	2.24177	2.88699	1.98473	1.84566	2.29933	2.41719	3.33316	3.64926	3.52622	3.55713	1.57111	2.68788	3.65229	2.65797	2.66637	2.00224	2.43796	2.40456	1.41169	2.64894	2.61814	2.46477	2.1675	2.35087	3.15564	1.77006	3.0863	3.03237	3.98614	2.91607	2.88873	3.12594	2.79923	2.58761	2.53306	2.88267	2.9756	2.54842	2.2444	2.97084	3.29784	2.95889	2.56939	2.549
CBX6	3.28303	3.54909	3.40986	2.79885	2.44517	2.83669	3.13718	2.50988	2.30246	3.13622	2.5301	3.517	1.98441	3.36009	2.70866	2.81693	2.96463	3.41488	2.89145	2.46939	3.26603	1.77988	2.69486	2.67141	3.72355	3.01228	3.68056	1.62629	3.26755	2.89227	1.62996	1.41118	2.92744	1.76405	3.08561	3.55306	3.63494	4.10764	2.41699	2.35852	2.95768	3.34866	2.89674	1.92838	3.53527	2.74407	4.38251	3.1324	4.25741
CBFA2T3	1.82392	0.62292	1.47516	0.579662	1.06737	1.019	1.49592	1.25059	0.54267	0.765363	0.839589	0.195037	0.510827	1.85741	0.505711	0.686635	0.913235	2.04959	0.669672	0.585399	0.519457	0.586164	1.11987	1.09741	0.468361	1.38569	0.758529	0.131999	1.01334	1.73814	0.142423	0.604496	1.16523	0.724282	1.01832	1.31427	2.04759	1.01707	0.433361	0.799571	1.25393	0.779718	0.888498	1.48848	0.758955	0.240562	2.89342	0.814462	0.426032
CARD8	2.01842	1.73903	1.89071	1.20028	1.93259	1.29189	1.7532	1.42321	1.5662	1.59725	1.54453	1.54665	1.47299	2.29899	2.07252	1.2664	1.80604	2.17107	1.94944	1.106	1.61435	1.07035	1.44988	1.53465	1.36319	1.69029	1.21022	1.03519	1.89418	2.37695	0.975162	1.51941	2.2749	1.42058	1.88326	1.92332	2.6058	1.5534	1.53403	1.9454	1.96202	1.84735	1.58567	1.63388	1.37345	1.49966	2.60205	1.50807	1.44138
CALM1	6.07714	4.97143	5.65149	5.39535	5.4654	5.17845	5.20319	5.15351	5.32635	5.7694	5.79902	5.12248	5.93175	6.02335	5.46677	5.33862	5.56816	5.83199	5.54816	5.42985	4.67462	4.89559	5.74976	4.85929	5.33277	5.03268	5.79763	5.34153	5.2609	5.45765	5.10949	5.20175	5.49022	5.29374	5.13432	6.45157	5.79145	5.70127	5.56905	5.37436	5.58063	5.95532	5.22239	5.11775	4.45005	5.92403	6.10445	5.60442	5.04273
BTN3A2	4.28019	3.11524	2.92708	3.258	3.42525	2.73198	3.03438	2.01509	4.14846	2.62551	2.47623	3.35528	3.57521	3.4848	2.20663	3.17971	4.41133	3.72919	3.12695	3.97895	2.02696	2.00334	3.25803	2.77982	3.87213	1.94585	2.54225	2.3985	2.7408	4.36135	1.83566	3.54713	3.92936	3.22501	3.00722	2.93017	3.73462	3.27054	3.10878	4.39965	3.57607	4.25709	2.92234	3.23741	2.4047	3.94642	3.61987	2.95578	1.94902
BTN3A1	3.93311	3.41116	3.09231	2.82689	3.59156	3.04263	3.44041	2.36108	4.15194	2.55551	2.6636	3.67727	3.13157	3.89857	3.3553	3.37757	4.57961	3.4919	3.94197	3.93379	2.40347	2.24195	2.3896	1.98034	3.00251	3.02038	3.24592	2.42866	2.9696	3.99797	2.80131	3.80094	4.46887	3.01416	2.82956	3.21468	4.08449	3.0225	3.31195	4.50571	3.77791	4.2331	2.8428	3.87183	2.78613	3.76416	3.30837	3.28869	2.87369
BTK	2.65001	1.65392	1.79074	0.806037	2.37794	1.66424	1.95565	0.957589	2.37913	2.37588	1.85889	1.30191	1.44683	2.89276	1.68221	2.0183	2.86145	3.76308	1.82572	1.87426	1.01824	0.913276	0.663271	1.83303	0.847718	2.67814	1.70974	0.470535	2.27462	3.11142	2.20883	1.99379	3.56213	1.11796	1.69099	1.07505	3.26342	1.43129	1.95279	2.7148	2.443	2.19496	1.83606	2.51952	1.06535	0.951222	2.31661	1.94377	2.00436
BPNT1	3.76493	4.34316	4.28274	3.61913	4.77926	4.02074	4.34934	4.0284	4.16576	4.44528	3.96301	3.88391	4.22096	3.83237	3.86576	3.46349	4.28896	3.51039	4.04754	3.7833	4.44408	4.0216	4.22268	3.74051	4.33129	4.28629	3.92379	5.00627	4.29086	4.24327	5.46121	3.71445	4.07803	4.34386	3.40644	3.46559	3.94679	3.54247	4.13229	4.15911	3.84273	4.05815	4.07165	3.38779	4.02436	3.71468	4.28677	4.71942	4.29843
BLNK	2.32552	1.74537	1.39793	1.67078	1.67874	2.29677	1.88499	0.763035	2.81618	1.62991	1.43915	1.96302	2.53882	2.99766	2.00039	1.60855	2.40946	3.40017	1.57287	0.976095	1.29901	1.07193	1.69011	0.926713	1.73288	2.10383	1.76669	1.32583	2.22021	2.88333	0.852218	1.82382	2.75627	2.40284	1.78665	2.19009	2.08884	1.82111	1.67081	2.03488	2.23486	3.14114	2.01363	1.79865	1.73115	4.03046	2.08769	1.40749	1.94643
BIN2	2.87424	2.42506	2.16107	1.45964	2.80053	1.86866	2.08785	1.04559	1.93401	2.45282	1.89788	2.66317	0.93628	2.87506	2.54372	2.01376	3.04897	3.30464	2.11926	1.86424	1.32351	1.26845	1.20821	2.59958	1.27976	2.15419	1.67774	0.705056	2.16952	3.42233	1.22443	2.23138	3.08473	1.35721	1.94267	1.89958	3.17788	1.51923	1.63756	3.12227	2.76162	2.22103	2.03772	2.54649	1.35147	3.40904	2.66191	1.56858	1.89989
BCL2	1.71889	0.787388	1.43854	1.02162	1.23996	1.35083	2.20247	0.881309	0.815508	1.09248	1.16349	1.74794	0.816542	1.63753	1.06607	0.560614	1.66393	2.83205	1.32759	0.799293	4.00029	0.54647	0.861232	0.780066	0.517663	1.20938	1.13894	0.477061	1.90601	2.09619	0.514452	0.74886	1.73799	0.971636	2.85751	1.34098	1.67405	1.86706	1.14947	1.55623	1.89771	1.4329	2.38893	0.995632	1.3297	0.766663	3.18308	1.19586	1.87041
ARRB2	4.0294	3.91798	4.33897	2.85711	3.64473	3.35521	3.73728	3.58487	3.54043	3.94598	4.04347	3.50117	2.79818	4.22863	3.87646	3.34657	4.01172	4.29405	3.38189	3.97198	3.94427	3.73538	4.11638	4.37591	3.82479	3.77096	3.39351	2.14553	3.86708	4.42969	3.04801	3.35984	4.53296	2.29623	3.61812	3.9183	4.94774	3.19333	3.42914	4.27304	4.09165	4.13709	4.22226	3.77136	3.25609	3.01279	4.05055	3.64803	3.46875
ARNTL	1.2078	1.52618	3.09167	1.47432	1.4447	0.915816	1.62961	2.09004	2.20765	0.908973	1.57277	0.672691	1.78281	1.39414	1.63212	1.2386	1.65108	2.00256	2.69876	1.29696	1.30636	1.81791	1.24807	1.1202	1.61678	2.36115	1.61596	1.12924	1.69234	1.81843	1.66218	1.67425	2.3659	1.54611	1.22122	1.89558	1.53147	1.54406	2.03645	1.92158	1.82284	1.60379	1.52786	2.1081	1.61518	1.01913	1.51202	1.329	2.05743
ARID5A	3.51664	3.51055	2.75491	2.08456	3.52595	2.81237	3.70782	3.471	2.78123	3.23559	2.80331	4.1631	2.3416	3.54999	3.38623	2.99919	3.10113	4.34944	2.75373	2.88926	2.72338	2.0624	2.64505	3.34092	2.5429	2.71135	2.85495	1.56532	3.30318	3.50441	2.71222	3.21422	3.56534	2.66732	2.86807	3.39502	3.54209	2.50655	2.39973	3.57728	4.14335	2.8438	3.1921	3.57965	3.01897	2.64268	3.30019	2.37385	2.46245
ARHGEF6	2.40887	1.88023	2.60583	1.58445	2.66406	2.18031	2.28044	1.51658	2.49479	2.21362	1.9494	1.29188	1.24407	2.80484	2.39313	1.68749	3.14016	3.17603	2.53804	2.01835	1.05957	1.37706	1.53398	1.74103	1.09906	2.74151	1.92929	1.37893	2.51654	3.13086	1.68916	1.89697	3.37564	1.43552	2.01838	2.10493	3.16227	2.12287	1.95448	3.28761	2.89084	2.65497	2.12642	2.26461	1.4108	1.27503	2.23204	1.83657	3.0899
ARHGAP30	4.04531	3.41109	2.90474	2.32003	3.8743	2.99104	3.18206	1.99614	2.48052	3.0751	2.74501	2.36314	2.04879	4.04665	3.32927	2.54343	4.05398	4.2726	3.08546	2.80627	2.19846	2.01589	1.55191	2.83223	1.93618	3.50163	3.04301	1.1714	3.20798	4.42505	1.7092	2.82315	3.70377	2.59841	2.61712	2.93382	4.52548	2.5789	2.39982	3.88826	4.06685	3.88177	3.23765	3.60184	2.62895	2.3106	3.67907	2.58223	2.68933
ARHGAP25	2.78911	2.27756	2.46596	1.61385	2.60132	2.31986	2.23061	1.51083	1.70772	2.04444	1.88424	1.20248	1.97789	2.91397	2.35739	1.16448	2.84115	3.88743	1.96189	1.80917	1.34018	1.19841	2.1519	1.99442	1.21694	2.17352	1.77716	0.834099	2.19381	3.25695	1.09527	2.07302	2.77797	1.56186	2.12567	1.71976	3.20027	1.84101	1.82844	3.02573	2.79972	2.80745	2.13055	2.2756	1.35348	1.34671	2.9602	2.2899	2.0784
APOL3	3.57803	3.26746	2.52346	2.07858	3.28144	2.92344	2.77581	1.60919	2.81137	1.80165	2.40993	1.70643	2.6773	4.07896	3.11398	3.4604	3.65794	3.05594	3.18009	3.3684	1.5905	1.93184	2.14083	1.93112	2.08222	2.07929	1.86684	1.90896	2.20237	4.16919	1.00202	2.29661	3.18846	2.38806	2.17915	2.54331	3.66587	2.37982	1.97042	3.93149	3.31522	3.42815	2.67402	2.73508	1.81117	3.42878	3.50914	2.47839	2.45166
APH1B	2.33077	1.0351	1.87256	2.01926	1.57768	1.31924	1.73124	1.52319	2.51727	1.94133	2.09163	1.88147	2.49899	2.65433	1.44844	0.513089	1.7159	2.39302	2.02376	2.02233	1.39535	0.828978	2.19079	1.12511	1.96383	1.76893	2.0701	1.7394	2.33736	1.96972	2.12465	1.51227	2.43405	1.70327	2.39349	2.40706	2.34475	2.26871	1.88665	1.72116	2.07689	2.51613	1.99558	1.13319	0.868244	3.78835	3.08701	2.94415	3.39199
APBB1IP	3.43672	2.42863	2.14545	2.0362	3.01047	2.29495	2.25347	1.90145	2.76233	2.85891	2.07079	1.05689	2.4339	3.22202	2.56924	2.29257	3.05175	3.74441	2.9372	2.44554	1.35581	1.3808	1.62639	2.8921	1.94291	2.86143	2.26858	0.644257	2.55977	3.80824	1.39316	2.36972	3.30576	1.92758	1.63411	1.74613	2.99605	1.83005	1.75071	3.4943	2.87421	3.02962	2.1801	2.9186	1.35187	2.28537	2.60725	1.75435	1.83667
AP1M2	4.41799	3.64112	4.82827	4.86619	5.67515	5.44773	5.58456	4.85518	5.83119	5.52726	5.39995	5.38009	6.05969	5.45738	5.24652	6.13875	4.81628	4.41181	5.16429	4.91441	5.00243	4.81411	5.50289	5.51611	5.08217	5.49681	5.28976	5.72586	5.87703	4.89796	5.10855	4.74543	4.96679	5.98768	4.96993	4.91648	4.64975	5.79408	5.22983	4.42965	5.25313	5.08849	4.48364	5.27174	5.7328	6.3886	4.53976	4.84529	4.99481
ANKRD44	1.28944	1.37348	1.66222	0.947304	1.72401	1.36547	1.14994	1.10086	2.12519	1.57008	0.974074	0.756652	0.983364	1.90703	1.24807	1.29241	1.96104	2.25178	1.13206	1.10326	0.557305	0.890064	0.798964	1.12508	0.594527	2.108	0.925371	0.471216	1.95162	2.32768	1.14131	0.942385	2.15379	0.941733	1.02365	1.44049	2.29305	1.26733	1.52697	1.69816	2.19087	1.44201	0.95722	1.44653	1.23755	0.768162	1.66548	1.21493	1.01464
AMPD3	2.68935	0.979053	2.07783	1.91782	2.11303	2.45296	1.93343	1.40952	1.55725	2.26786	1.99921	1.21359	1.85305	2.60666	2.42915	1.60692	2.58959	2.60829	2.42598	1.90832	1.60648	1.93852	1.39795	1.87626	1.43544	2.80543	2.92437	1.40573	2.19594	2.40846	1.56839	2.43314	2.39974	1.76679	1.76667	2.75601	2.34928	1.9503	1.9763	2.91846	2.8553	1.95926	2.01391	2.76399	1.45684	1.79016	2.48662	1.98267	1.92952
AKAP7	1.27348	1.31858	0.860866	0.774881	1.0394	0.941568	1.36455	0.62854	1.31414	0.615502	1.15666	0.885134	0.927277	1.33283	1.39101	0.758296	1.16687	1.75106	0.852399	1.24112	0.282497	1.08298	0.765606	1.0794	1.37853	1.08669	0.64431	0.481384	1.36619	1.32089	1.02608	0.827122	1.94695	0.572833	0.750062	1.07691	1.65933	1.60319	1.71352	1.29758	1.48911	1.0172	1.09055	0.766083	0.315936	1.31298	0.774402	1.18824	0.689086
ADPRH	2.59057	1.2588	2.25384	2.06384	2.18045	1.96706	1.97857	1.98313	2.32135	2.25144	1.90741	1.66662	1.64281	2.48571	2.08062	2.15749	2.90038	2.85478	1.75444	2.09676	0.897779	0.958455	2.41234	1.92728	2.46338	1.76174	1.83603	1.84739	1.98885	2.18322	1.67289	1.55416	2.15191	1.35674	2.19184	2.20733	2.91482	2.71442	1.8424	2.36956	2.7717	2.1873	1.94033	2.59282	1.19464	2.2032	2.04938	2.81793	2.7056
ADAMDEC1	4.63796	2.97929	0.570546	1.4531	2.67662	2.2776	1.35424	0.037207	2.94447	0.888383	1.48386	1.13889	0.19497	1.98919	4.2856	0.052441	3.87207	3.13748	1.79051	1.20199	2.70942	1.43216	0.532939	1.18009	0.304363	1.31492	0.596851	0.0822573	1.70203	4.64773	2.22422	4.50601	2.66332	0.899333	1.52643	0.31209	2.1048	1.36834	1.18868	3.35624	2.6231	1.26121	3.83862	2.7879	1.64937	3.12461	5.04819	1.16571	3.85677
ACP2	4.69814	4.45357	4.15121	4.91708	4.23977	3.93131	4.06164	3.92299	3.42639	3.83156	4.2184	4.23695	4.34543	4.39589	4.67883	3.39681	4.49501	4.09709	4.65522	4.04572	4.30782	3.70522	4.08722	4.77929	4.30947	3.75987	3.89474	3.74041	3.90649	4.83034	2.52545	4.4979	4.30286	3.84181	4.64868	3.83762	4.34041	3.98753	3.80005	5.07756	4.1451	4.17599	4.97111	4.24262	3.9043	4.35652	5.02897	3.87732	4.8934
ABI3BP	1.69287	0.854633	2.60641	1.16084	1.13226	1.58772	2.08315	1.33791	1.6955	1.46032	1.33884	0.669564	1.69084	2.71442	1.80356	0.493964	1.89334	3.30923	0.845164	0.77077	0.25063	0.783634	2.41825	0.164124	0.886793	1.74139	1.63967	0.326639	1.62821	2.02453	0.545983	0.671725	2.40838	1.12006	1.14358	2.17031	3.15651	2.14036	1.91149	1.73186	2.42869	2.16289	1.12166	0.939994	0.504732	1.04716	1.48548	1.96834	1.33529
ABCB1	0.530746	0.78899	1.22136	0.607276	0.978281	0.929808	0.813487	0.480194	0.424539	0.612143	0.359477	0.361852	0.297513	1.29097	0.564677	0.308414	0.873638	1.58448	0.595835	0.809453	0.269619	0.202108	0.976487	0.192047	0.292366	0.32122	0.100887	0.130198	0.542263	1.29679	0.0304699	0.466123	0.514269	0.209768	2.24332	0.74973	1.23929	0.441813	0.519851	0.805997	0.847502	0.569832	0.647845	0.341193	0.271519	0.312125	0.635388	0.607907	0.918428
[truncated: 206 more columns]
